# Supplementary material for: Evidence for Extensive Duplication and Subfunctionalization of FCRL6 in Armadillo (Dasypus novemcinctus)
Source: Int J Mol Sci. 2023 Feb 25;24(5):4531. doi: 10.3390/ijms24054531 (PMC10003336; doi:10.3390/ijms24054531)
Supplement: Supplementary file 1 [file ijms-24-04531-s001.zip]

Archive with 3 entries (3 files):
- ijms-2184098-supplementary Tables.pdf
- ijms-2184098-supplementary-File S1 (FCRL6_IG-domain_aa).txt
- ijms-2184098-supplementary-Files S1 (FCRL6_nucleotide).txt
