# Supplementary material for: Evidence for Extensive Duplication and Subfunctionalization of FCRL6 in Armadillo (Dasypus novemcinctus)
Source: Int J Mol Sci. 2023 Feb 25;24(5):4531. doi: 10.3390/ijms24054531 (PMC10003336; doi:10.3390/ijms24054531)
Supplement: Supplementary file 1 [file ijms-24-04531-s001.zip › ijms-2184098-supplementary-File S1 (FCRL6_IG-domain_aa).txt]

>Homo sapiens, FCRL6, exon 3, IG
------------------VWLY----LQAWP-NPV--FEGDALTLRCQ----GWKN--TP
LSQVKFYRDGKFLH---FSKE-NQT---LSMGAATVQSRGQYSCSGQVMY-IPQTFTQTS
ETAMVQVQ---------
>Pan troglodytes, FCRL6, exon 3, IG
------------------VWLY----LQAWP-NPV--FEGDALTLRCQ----GLKN--TP
LSQVKFYRDGKFLH---FSKK-NQT---LSMGAATVQSRGQYSCSGQVMY-IPQTFTQTS
ETAMVQVQ---------
>Macaca mulatta, FCRL6, exon 4, IG
------------------AWLY----LQAWP-NPV--FEGDALTLQCQ----GWKN--TP
LSQVKFYRDGKFLH---FSKE-NQT---LSMGAATVQSRGQYSCTGQVWY-IPQTFTLTS
ETTMVQVQ---------
>D novemcinctus,_FCRL6 (D), exon 3, IG
------------------VWLH----LEVQP-NPV--FEGDTLTLRCQ----KSKN--AA
LSQVKFYKDGEVLHF---SKA-SYL---LWRGAATVKSSGLYSCSGQVTH-VSQQGTQTS
GTVKVQVQ---------
>D novemcinctus, FCRL6 (E), exon 3, IG
------------------VWLH----LEVQP-NPV--FEGDTLTLQCW----EGKN--AV
LSQVKFYKDGEVLHS---SKA-SYP---LWRGTATVKSSGQYSCSGQVTH-VPQLGTQTS
GTVKVQVQ---------
>Ailuropoda melanoleuca, FCRL6, exon 4, IG
------------------GWLY----LRTWP-NPV--FEGDTLTLQCQ----GWKN--TA
LSQVQFYKDRKLLHN---PKAKWF----LPMGTATLKSSGQYSCAGKMTF-IPHLGTQRS
EMTTVQVQ---------
>Ursus arctos, FCRL6, exon 5, IG
------------------GWLY----LRTWP-DPV--FEGDTLMLLCQ----GRKN--TA
LSQVQFYKDRKLLRD---PKATWF----LRMGTATPESSGQYSCTGKVNF-IAYLGTQRS
EMTTVQVQ---------
>Panthera tigris, FCRL6, exon 7, IG
------------------AWLY----LRAWP-DPV--FEGDALTLQCY----GWTN--KA
LSQVKFYKDGRLLQT---PKT-RWS---LSVGTATLESSGQYSCTGKVAY-VPYLGRQTS
ELVKVQVQ---------
>Bos taurus,_FCRL6, exon 3, IG
------------------VWLS----PQAQP-QLV--FEGDILILRCR----GRKN--AA
LSHVKFYRDGKFLHF---SME-NQP---LLLGTATANSSGWYNCTGRVKY-PRNMDSWDS
GTAMVQVQ---------
>Bubalus bubalis, FCRL6, exon 3, IG
------------------VWLS----PQAQP-YLV--FEGDILILQCR----GRKN--AV
LSHVKFYRDGKFLHF---SKK-NQP---LFLGTATANSSGWYNCTGQVKY-PRNMDSWDS
GTVMVQVQ---------
>Capra hircus, FCRL6, exon 3, IG
------------------VWLS----PQAQP-YLV--FEGDILILRCR----GRKN--AA
LSQVKFYRDEKLLHF---SKN-NQP---LFLGTATANSSGRYNCTGRVKY-ARNTDSWDS
GTVMVQVQ---------
>Manis pentadactyla, FCRL6, exon 3, IG
------------------ALLT----LQARP-HLV--FEGDALTLRCQ----GRKH--AV
LSHVRFYKDGSYLPS---SEE-RPS---LTLGTATAASSGRYSCTAQVTY-ILYVGTQTS
ETIMVQVR---------
>D novemcinctus, FCRL6 (A), exon 4, IG
------------------KLFP-PPVLRAVP-SPEF-HEGSLVTLRCQTELHSQMS--AF
QLLFSFYKDGHIFKQ----RGFHQE---LQISKSKEEDSGLYWCEAATD---NGQVQKQS
PRLEIRVQ---------
>D novemcinctus, FCRL6 (C), exon 1, IG
VLSFQGLAHLSLGPASPSELFP-PPLLSAIP-SSEL-REGSRLTLRCQTELHPQRS--AS
QLFFSFHKDDHTLKH----RGLNPE---LRISRVMEEDSGLYWCEAATD---NGRVRKQS
PRLEIRVW---------
>Mus musculus FCRL6, exon 3, IG
------------------TPVS-HPVLTLQHE-ATNLAVGDKVEFLCE----AHQG--SL
PIFYSFYINGEILGKPLAPSGRAAS---LLASVKAEWSTKNYSCEA--KN---NISREIS
ELKKFPLV---------
>Ailuropoda melanoleuca, FCRL6, exon 6, IG
------------------APVS-QPLLTLRPR-STGLAVGDTVELLCE----TQSG--SP
PILYSFYLDGKILENHCAPHGGAVS---FPFTVTSEQEAGNYSCQA--EN---SVSKETS
EPTTLSLD---------
>Capra hircus, FCRL6, exon 5, IG
------------------APVS-RPLLTLRP---TSLVVGEEVELLCE----VQRG--SP
PILYSFHLNGDILRNHVAPHGGPAS---CLFRVMSEQHAGNYSCEA--GN---RVSRETS
EPVTLSVD---------
>Manis pentadactyla, FCRL6, exon 4, IG
------------------ALFP-PPVLSTIPFSGP--RVGSPLTLRCRTQLLAQRP--AS
SLLFSFYKGGQALTG----WGPHPE---LYIPEVRAEHSGCYRCKAALR---AGLFQKDS
PLLEIRVW---------
>Manis pentadactyla, FCRL6, exon 5, IG
----------------GPDPVS-RPVLTLRPPHAS-LTVGHMVELRCE----AKRG--TP
PILYTFYLDGRILGNRSAPRGGAIS---FLFPMMSEQDAGNYSCQA--EN---SISKESS
KPETLCLD---------
>Manis javanica, FCRL6, exon 3, IG
------------------VLFP-TPVLSAIPFSRP--RVGSPLTLRCQTQLHPWRP--AS
RLLFSFYKGGQALRG----WGPNPK---LDIPEVQAEHSGCYRCKAALR---AGLVQKDS
LLLEITVW---------
>Loxodonta africana,_FCRL6, exon 2, IG
WECRPRHPETLLSQVASSEPGPASPVLSIVP-SLAP-HEGSPVTLRCQTKLHPQRL--AS
WLLFSFHKDGRTLQG----RGLHPE---LWIPGTKQGDSGLYWCNADTE---GGQVQKQS
PQKEIRVH---------
>Bos taurus,_FCRL6, exon 5, IG-like
------------------APVS-RPLLTLR---PTSLAVGDEVELLCE----VQRG--SP
PILYSFHLNGDILRNHVAPHGGPAS---CLFRVTSEQDAGNYSCEA--GN---RVSRETS
EPETLSVD---------
>Bubalus bubalis, FCRL6, exon 5, IG like
------------------APVS-RPLLTLR---PTSLAVGDEVELLCE----VQRG--SP
PILYSFHLNGDILRNHVAPHGGPAS---CLFRVMSEQDAGNYSCEA--GN---RVSRETS
EPETLSVD---------
>Manis javanica, FCRL6, exon 4, IG-like
------------------VPAS-PPVLTLRPPHGI-LTVGDMVELRCE----AERG--TP
PILYTFYLHEKILGSCLAPRGGATS---HLTSMTSEQDARNYSCRA--EN---NISEESN
QPATLCLH---------
>Cebus imitator, FCRL6, exon 2, IG_like
------------------DWLY----LKAWP-NPV--FEGDALTLRCQ----GRKN--VS
LSQVKFYKDGKVLR---FSKG-KQT---LSMGAATVQSCGQYHCTGQVMY-ISQPFAQTS
EAAMVQVQ---------
>Vulpes vulpes, FCRL6, exon 3, IG like
------------------VWLHL-----AWP-DPV--FEGDALTLQCQ----GWRN--TE
MSQVEFYRDRKALG------APRD-AQVLPMGTAALESSGQYSCSGRMAH-IPHLGTQRS
EMTMVQVQ---------
>O cuniculus, FCRL6, exon 3, IGc2
------------------GWLN----IQALP-NPV--LEGESLTLRCQGW----NN--ME
LSQVNFYKDGARLHS---SNG-KN---ILSIQTATLKSSGQYSCSGSVTY-LPHIGRETS
GTTTVQVQ---------
>Felis catus, FCRL6, exon3 IGc2
------------------AWLH----LRAWP-DPV--FEGDALTLRCH----GS--TNKA
LSQVQFYKDGKLLQT---PKT-RWS---LSMGTATLESSGQYSCSGKVAY-VPYLGRQTS
ELVKVQVQ---------
>Lynx canadensis, FCRL6, exon 6, IGc2
------------------AWLH----LQAWP-DPV--FEGDALTLRCH----GS--TNKV
LSQVKFYKDGKLLQT---PKT-RWS---LSMGTATLESSGQYSCSGKVAY-IPYLGRQTS
ELVKVQVQ---------
>Vulpes vulpes, FCRL6, exon 5, IG like
------------------APVS-QPLLSLSPR-PTGLAVGDVVQLFCV----ALNG--SP
PILYSFYLDGKMLGSPRAPRGRTAS---FSFTVMSARDAGSYSCQT--QN---NVSKETS
EPKTLSLD---------
>Panthera tigris, FCRL6, exon 9, IG like
------------------VPVS-QPLLTLRPG-PTGLAVGAMVELLCE----AQKG--SP
PISYLFYLDGKILGNISSPYGRATC---FPVTVTSERDAR-YSCRA--EN---YVSGETS
EPKILSLD---------
>Lynx canadensis, FCRL6, exon 8, IG like
------------------VPVS-QPLLTLRPG-PTGLTVGAMVELLCE----AQKG--SP
PISYLFYLDGKILGNISSPYGRATC---FPVTVTSERDAR-YSCRA--EN---YVSGETS
EPKILSLDGTSCPPAGL
>Rattus norvegicus, FCRL6, exon 4, IG-like
------------------TSVS-QPVLTLQHE-ATNLAEGDKVKFLCE----TQLG--SL
PILYSFYMDGEILGEPLAPSGRAAS---LLISVKAEWSGKNYSCQA--EN---KVSRDIS
EPKKFPLV---------
>Homo sapiens, FCRL6, exon 5, IGc2
------------------APVS-RPVLTLHHG-PADPAVGDMVQLLCEAQ----RG--SP
PILYSFYLDEKIVGNHSAPCGGTTS---LLFPVKSEQDAGNYSCEA--ENS---VSRERS
EPKKLSLK---------
>Pan troglodytes, FCRL6, exon 5, IGc2
------------------APVS-RPVLTLHHG-PADPAVGDMVQLLCEAQ----RG--SP
PILYSFYLDEKIVGNHSAPCGGTTS---LLFPVKSEQDAGNYSCEA--ENS---VSRERS
EPKKLSLK---------
>Macaca mulatta, FCRL6, exon 6, IGc2
------------------APVS-RPVLTLHHG-PTDPAVGDMVQLLCEAQ----RG--SP
PVLYLFYLDEKIVGNHSAPCGGNAS---LLFPVKSEQDAGNYSCEA--ENG---VSRERS
EPKKLSLK---------
>Cebus imitator, FCRL6, exon 4, IGc2
------------------APVS-RPVLTLHHG-PTDPAVGDVVQLLCEAQ----RG--SP
PIRYSFYLDEKIVGNHSAPCGGIAS---LLFPVKSEHDGGNYSCEA--ENS---ISRERS
EPKKLSLK---------
>O cuniculus, FCRL6, exon 5, IGc2
------------------APVS-RPLLTLPHR-IISPAVGDLVELFCEVQ----RG--SP
PVLYSFYFDGKLLGNLSAPHGGAAS---LLVPVKSEQDTGNYSCEA--ENS---VSKERS
EPRKISLK---------
>Ursus arctos, FCRL6, exon 7, IGc2
------------------APVS-QPLLTLRPR-STGLAVGDTVELLCE----TQSG--SP
PILYSFYLDGNILGNHHTPHGRAAS---FPFTVMSEQDAGNYSCQA--ENS---VSKETS
EPTTLSLD---------
>Felis catus, FCRL6, exon 5, IG-like
------------------VPVS-QPLLTLRPG-PTGLAVGAMVELLCE----AQKG--SP
PISYLFYLDGKILGNISSPYGRATC---FPVTVTSERDAR-YSCRA--EN---YVSGETS
EPKILSLD---------
>Canis lupus familiaris, FCRL6, IG-like
------------------APVS-QPLLTLSPG-PTGLAVGDVVQLFCV----ALKG--SP
PILYSFYLDGKMLGSPQAPRGRTAS---FSFTVMSARDAGSYFCQA--QN---NVSKETS
EPKTFSLD---------
>D novemcinctus, FCRL6 (A), exon 5, IGc2
------------------EPVS-RPLLTLQHV-ATGPAVGDMVELLCEAQ----RG--SP
PILYQFYLNEKILGNCSASQGGATS---LLFPVTSEQDAGNYSCEA--ENS---VSRERS
EPKKLSMD---------
>D novemcinctus, FCRL6 (C), exon 2, IGc2
------------------EPVS-HPLLTLRHG-ANDPAAGDMVELLCEAQ----RS--SP
PILYQFYLNEKILGNHSAPTGGAAS---LLFPVTSEQDAGNYTCEA--ENS---VSKERS
EPKKLSI----------
>D novemcinctus,_FCRL6 (D), exon 5, IGc2
------------------EPVS-RPLLTVRHG-AAGPAAGGTVELLCEAQ----RG--SP
PILYQFYLNEKILGNCSAPQGGATS---LLFPVTSEQDAGNYSCEA--ENS---VSRERS
EPKKLSMD---------
>D novemcinctus, FCRL6 (E), exon 5, IGc2
----------------APEPVS-RPLLTIQHG-ATRPASGSTVELLCEVQ----RG--CP
PILYQFYLNEKILGKGSASQGGAAS---LLFPVTSEQDAGNYSCEA--KNS---VSKERS
EPKKLSLD---------
>D novemcinctus, FCRL6 (F), exon 4, IGc2
------------------EPVS-CPLLTLRHG-ATGPAVGDMVELLCEAQ----RG--SP
PILYQFYLNEKILGNRSAPKGGAAS---LLFPVTSKQDAGNYSCEA--ENS---VSKRRS
DPKKLSMD---------
>D novemcinctus, FCRL6 (D), exon 4, IGc2
------------------ELFP-PPVLRAVP-SPK-LHEGNLVLLRCQTELHPQRS--AS
RLRFSFHKDGRILKH----RGLHPE---LQISRVKEEDSGLYWCEASTD---NGQVQKQS
PGLEIRVQ---------
>Homo sapiens, FCRL6, exon 4, IG
------------------ELFP-PPVLSAIP-SPEP-REGSLVTLRCQTKLHPLRS--AL
RLLFSFHKDGHTLQD----RGPHPE---LCIPGAKEGDSGLYWCEVAPE---GGQVQKQS
PQLEVRVQ---------
>Pan troglodytes, FCRL6, exon 4, IG
------------------ELFP-PPVLSAIP-SPEP-REGSLVTLRCQTKLHPLRS--AL
RLLFSFHKDGHTLQD----RGPHPE---LCIPGAKEGDSGLYWCEVAPE---GGQVQKQS
PQLEVRVQ---------
>Macaca mulatta, FCRL6, exon 5, IG
------------------ELFP-PPVLSAAP-SPEP-REGSLVTLRCQTKLHPLRS--AL
RLLFSFYKDSHTLQD----RGPHPE---LCIPGVKEGDSGLYWCEVATE---GGQVQKQS
PQLEVRVQ---------
>Cebus imitator, FCRL6, exon 3, IG
------------------ELFP-PPVLSAIP-SPEP-REGSLVTLRCQTKLHPLRS--AS
RLLFSFHKDGRTLQD----RGPHPE---LYIPGVKGGDSGLYWCEAAPE---GGQVQKQS
PQLEVRVQ---------
>Rattus norvegicus, FCRL6, exon 3, IG
------------------ELFQ-DPVLSRLN-SSET-SD---LLLKCTTKVDPNKP--AS
ELFYSFYKDNHIIQN----RSHNPL---FFISEANEENSGLYQCVVDAK---DGTIQKKS
DYLDIDLC---------
>D novemcinctus, FCRL6 (F), exon 3, IG
------------------ELFP-PPLLSAIP-SSEL-REGSLLMLRCQTELHSQKS--AS
QLFFSFHKDDRTLKH----RSLNPE---LQITRVMEEDSGLYWCEVATD---NGRVRKQS
PRLEIRVQ---------
>Vulpes vulpes, FCRL6, exon 4, IG/IG like
------------------ELFR-PPELHAVP-SPEP-CEGAPLTLRCQTEMHPQKS--AS
RLLFSFLKNGHTLQD----RDPRPE---LHLPEAREEDSGLYWCQATPE---GSRVQKQS
PRLEVRVL---------
>Ursus arctos, FCRL6, exon 6, IG
------------------ELFP-PPVLSAVP-SPEL-REGSPLTLRCQTELHPQRS--AS
RLLFSFHKDGHTLQN----WGPHSE---LCLPEAQEGASGLYWCQATRE---GSRVQKQS
PQLEVRVQ---------
>O cuniculus, FCRL6, exon 4, IG
------------------ELFS-PPVLNAIP-SPKL-CEGSPLTLRCQTRLHPKRP--AL
RLLFSFYKDGRTVQG----RGQHPE---LHILAMEEGDSGLYWCEAAPE---GGRVQKQS
PQLEIMVQ---------
>Ailuropoda melanoleuca, FCRL6, exon 5, IG
------------------ELFP-PPVLSAVP-SPEL-REGSPLTLRCQTELHPQRS--AS
RLLFSFHKDGHTLQN----WGPHSE---LCLPGAQEGTSGLYWCQATHE---GSRVQKQS
PQLEVRVQ---------
>Felis catus, FCRL6, exon 4, IG
------------------EPFP-PPVLSAVP-SPEL-REGSPLTLRCQTKLHPQKS--AS
RLLFSFHRDASTLQD----WGPHPE---LYLPGAQERDSGLYWCRATLE---GGVAQKQS
PQLEVRVQ---------
>Lynx canadensis, FCRL6, exon 7, IG
------------------EPFP-PPVLSAVP-SPEL-REGSPLTLRCQTKLHPQKS--AS
RLLFSFHRDASTLQD----WGPHPE---LYLPGAQERDSGLYWCRATLE---GGVAQKQS
PQLEVRVQ---------
>Panthera tigris, FCRL6, exon 8, IG
------------------EPFP-PPVLSAVP-SPEL-REGSPLTLRCQTNLHPQKS--AS
RLLFSFHRDASTLQD----RGPHTE---LYLPGAQERDSGLYWCRATLE---GGVAQKQS
PQLEVRVQ---------
>Canis lupus familiaris, FCRL6, IG
------------------ELFR-PPELHAVP-SPEP-HEGAPLTLRCQTEMYPWKS--AS
RLLFSFLKDGRTLRD----RDPRQE---LHLPEAREGDSGLYWCQATPE---GSSVQKQS
PRLEVRVL---------
>Bos taurus,_FCRL6, exon 4, IG
------------------ELFL-PPVLTALP-SHEL-CEGSPVTLRCQTKLHSQKS--AS
RLLFSFHKEGRTLKN----RSSRPE---LRIPAAKEGDAGLYWCKASSE---GGQIQKRS
PQLELRVW---------
>Bubalus bubalis, FCRL6, exon 4, IG
------------------ELFL-PPVLTALP-SHEL-CEGSPVTLRCQTKLHSQKS--AL
RLLFSFHKEGRTLQN----RSSRPE---LRIPAAKEGDAGLYWCKASPE---SGQVQKRS
PQLELRVW---------
>Mus musculus, FCRL6, exon 2, IG-like
------------------ELFP-NPELTEFT-NSET-MD---VILKCTIKVDPKNP--TL
QLFYTFYKDNHVIQ----DRSPHS----VFSAEAKEENSGLYQCMVDT---EDGLIQKKS
GYLDIQFW---------
>Capra hircus, FCRL6, exon 4, IG like
------------------ELFL-PPVLTALP-SHEL-CKGSPVTLRCQTKLHSQKS--AW
RLLFSFHKEGRTLQ----NRSHHPE---LHIPAAKEGDAGLYWCKASP---EGGQVQKRS
PQLELRVW---------
>D novemcinctus, FCRL6 (E), exon 4, IG-like
------------------ELFP-PPVLSAVP-SPD-LCEGSLVMLRCQTRLRPQRS--SS
RLRFSFHKDGRILK----NRGLQPE---LQISRAKEEDSGIYWCEVAA---DNGQVQKKS
SRLEIRVQ---------
