# Supplementary material for: Evidence for Extensive Duplication and Subfunctionalization of FCRL6 in Armadillo (Dasypus novemcinctus)
Source: Int J Mol Sci. 2023 Feb 25;24(5):4531. doi: 10.3390/ijms24054531 (PMC10003336; doi:10.3390/ijms24054531)
Supplement: Supplementary file 1 [file ijms-24-04531-s001.zip › ijms-2184098-supplementary-Files S1 (FCRL6_nucleotide).txt]

>Homo sapiens, FCRL6 
ATG---CTGCTCTGGACGGCTGTGCTGCTCTTT---GTTCCCTGTGTTGGGAAAACTGTC
TGGCTGTACCTCCAAGCCTGGCCAAACCCTGTGTTTGAAGGAGATGCCCTGACTCTGCGA
TGTCAGGGATGGAAGAATACACCACTGTCTCAGGTGAAGTTCTACAGAGATGGAAAATTC
CTTCATTTCTCTAAGGAAAACCAGACTCTGTCCATGGGAGCAGCAACAGTGCAGAGCCGT
GGCCAGTACAGCTGC---TCTGGGCAGGTGATGTATATTCCACAGACATTCACACAAACT
TCA---GAGACT---GCCATGGTTCAAGTCCAAGAGCTGTTTCCACCTCCTGTGCTGAGT
GCCATCCCCTCTCCTGAGCCCCGAGAGGGTAGCCTG---GTGACCCTGAGATGTCAGACA
AAGCTGCACCCCCTGAGGTCAGCCTTGAGGCTCCTTTTCTCCTTCCACAAGGACGGCCAC
ACCTTGCAGGACAGG---GGCCCTCACCCAGAACTCTGCATCCCGGGAGCCAAGGAGGGA
GACTCTGGGCTT---TACTGGTGTGAGGTGGCCCCTGAGGGTGGCCAGGTCCAGAAGCAG
AGCCCCCAGCTGGAGGTCAGAGTGCAG------GCTCCTGTATCCCGTCCTGTGCTCACT
CTGCACCACGGGCCTGCTGACCCTGCTGTGGGGGACATGGTGCAGCTCCTCTGTGAGGCA
CAGAGGGGCTCCCCTCCGATCCTGTATTCCTTCTACCTTGATGAG------AAGATTGTG
GGG---AACCACTCAGCTCCCTGTGGTGGAACCACCTCCCTCCTCTTCCCAGTGAAGTCA
GAACAGGATGCTGGGAACTACTCCTGCGAGGCTGAGAAC---AGTGTCTCCAGAGAGAGG
AGTGAGCCCAAGAAGCTGTCTCTGAAGGGTTCT---------------------------
------------CAAGTCTTGTTCACTCCCGCCAGC---AACTGGCTGGTT---CCTTGG
CTTCCTGCGAGCCTG---CTTGGCCTGATGGTTATTGCT------GCTGCACTTCTG---
GTTTATGTGAGATCCTGGAGAAAAGCTGGGCCCCTTCCA---------TCCCAGATACCA
CCCACAGCTCCAGGTGGA---GAGCAGTGCCCA------CTATATGCCAACGTGCATCAC
---CAGAAAGGGAAAGATGAAGGTGTTGTCTACTCTGTGGTGCATAGAACC------TCA
AAGAGGAGTGAAGCCAGGTCTGCTGAGTTCACCGTGGGGAGAAAGGACAGTTCTATCATC
TGTGCGGAG---GTGAGATGCCTGCAGCCCAGTGAGGTTTCATCCACGGAGGTGAATATG
AGAAGCAGGACTCTCCAAGAACCCCTTAGCGACTGTGAGGAGGTTCTCTGCTAG
>Pan troglodytes, FCRL6 
ATG---CTGCTCTGGACGGCTGTGCTGCTCTTT---GTTCCCTGTGTTGGGAAAACTGTC
TGGCTGTACCTCCAAGCCTGGCCAAATCCTGTGTTTGAAGGAGATGCCCTGACTCTGCGA
TGTCAGGGATTGAAGAATACACCACTGTCTCAGGTGAAGTTCTACAGAGATGGAAAATTC
CTTCATTTCTCTAAGAAAAACCAGACTCTGTCCATGGGAGCAGCAACAGTGCAGAGCCGT
GGCCAGTACAGCTGC---TCTGGGCAGGTGATGTATATTCCACAGACATTCACACAAACT
TCA---GAGACT---GCCATGGTTCAAGTCCAAGAGCTGTTCCCACCTCCTGTGCTGAGT
GCCATCCCCTCTCCTGAGCCCCGAGAGGGTAGCCTG---GTGACCCTGAGATGTCAGACA
AAGCTGCACCCCCTGAGGTCAGCCTTGAGGCTCCTTTTCTCCTTCCACAAGGACGGCCAC
ACCTTGCAGGACAGG---GGCCCTCACCCAGAACTCTGCATCCCGGGAGCCAAGGAGGGA
GACTCTGGGCTT---TACTGGTGTGAGGTGGCCCCTGAGGGTGGCCAGGTCCAGAAGCAG
AGCCCCCAGCTGGAGGTCAGAGTGCAG------GCTCCTGTGTCCCGTCCTGTGCTCACT
CTGCACCACGGGCCTGCTGACCCTGCTGTGGGGGACATGGTGCAGCTCCTCTGTGAGGCA
CAGAGGGGCTCCCCTCCAATCCTGTATTCCTTCTACCTTGATGAG------AAGATTGTG
GGG---AACCACTCAGCTCCCTGTGGTGGAACCACCTCCCTCCTCTTCCCAGTGAAGTCA
GAACAGGATGCTGGGAACTACTCCTGCGAGGCTGAGAAC---AGTGTCTCCAGAGAGAGG
AGTGAGCCCAAGAAGCTGTCTCTGAAGGGTTCT---------------------------
------------CAAGTCTTGTCCACTCCCGCCAGC---AACTGGCTGGTT---CCTTGG
CTTCCTGCGAGCCTG---CTTGGCCTGATGGTTATTGCT------GCTGCACTTCTG---
ATTTATTTGAGATCCTGGAGAAAAGCTGGGCCCCTTCCA---------TCCCAGATACCA
CCCACAGCTCCAGGTGGA---GAGCAGTGCCCA------CTATATGCCAATGTGCATCAC
---CAGAAAGGGAAAGATGAAGGTGTTGTCTACTCTGTGGTGCATAGAACC------TCA
AAGAGGAGTGAAGCCAGGTCTGCTGAGTTCACCGTGGGGAGAAAGGACAGTTCTATCATC
TGTGCGGAG---GTGAGATGCCTGCAGCCCAGTGAGATTTCATCCAAGGAGGTGAATATG
AGAAGCAGGACTCTCCAAGAACCCCTTGGCGACTGTGAGGAGGTTCTCTGCTAG
>Macaca mulatta, FCRL6
ATG---CTGCTCTGGATGGCTGTGCTGCTCTTT---GTTCCCTGTGTTGGGAAAACTGCC
TGGCTGTACCTCCAAGCCTGGCCAAACCCTGTGTTTGAAGGAGATGCCCTGACTCTGCAA
TGTCAGGGGTGGAAGAATACACCACTGTCTCAGGTGAAGTTCTACAGAGATGGAAAATTC
CTTCATTTCTCTAAGGAGAACCAGACTCTGTCCATGGGGGCAGCAACAGTGCAGAGCCGT
GGCCAGTACAGCTGC---ACTGGGCAGGTGTGGTATATTCCACAGACATTCACACTAACT
TCA---GAGACT---ACCATGGTTCAAGTCCAAGAGCTGTTCCCACCTCCTGTGCTGAGT
GCTGCCCCCTCTCCTGAGCCCCGAGAGGGTAGCCTG---GTGACCCTGAGATGTCAGACA
AAGCTGCATCCCCTGAGGTCAGCCTTGAGGCTCCTTTTCTCCTTCTACAAGGACAGCCAC
ACCTTGCAGGACAGG---GGCCCTCACCCAGAACTCTGCATCCCAGGAGTCAAGGAGGGA
GACTCTGGGCTT---TACTGGTGTGAGGTGGCCACCGAGGGTGGCCAGGTCCAGAAGCAG
AGCCCCCAGCTGGAGGTCAGAGTGCAG------GCTCCTGTGTCCCGTCCTGTGCTCACT
CTGCACCACGGACCCACTGACCCTGCTGTGGGGGACATGGTGCAGCTCCTCTGTGAGGCC
CAGAGGGGCTCCCCTCCAGTCCTGTACTTGTTCTACCTTGATGAG------AAGATTGTG
GGG---AACCACTCAGCTCCCTGTGGTGGAAACGCCTCCCTCCTCTTCCCAGTGAAGTCA
GAGCAGGATGCTGGGAACTACTCCTGCGAGGCTGAGAAC---GGTGTCTCCAGAGAGAGG
AGTGAGCCCAAGAAGCTCTCCCTGAAGGGTTCT---------------------------
------------CAAGTCTTGTCCACTCCCACCAGCAGCAACTGGCTGGTT---CCTTGG
CTGCCTGCGAGCCTG---CTTGGCATGATGGTCATTGCT------GCTGCACTTCTG---
GTTTATTTGAGACCCTGGAGAAAAGCTGGGCCCCTTCCA---------TCCCAGCTACCT
CCCCCAGCTCCAGGTGGA---GAGCAGTGCCCA------CTATATGCCAATGTGCATCAC
---CAGAAAGAGAAAGATGAAGGTGTTGTCTACTCTGTGGTGCATAGAACC------TCA
AAGAGGAGTGAAGCCAGGCCTGCTGAGTTTGCCGCGGAGAGAAAGGACAGTTCTATCATC
TATGCAGAG---GTGAGATGCCTGCAGCCCAGTGAGGTTTCATCCAAGGAGGTGAATATA
AGAAAC---ACCCTCCAAGAATCCCTTGGCGACTGTGAGGAAGTTCTCTGCTAG
>Cebus imitator, FCRL6
ATG---CTGCTCTGGATGGCTGTGCTGCTCTTC------------------------GAC
TGGCTGTACCTCAAAGCCTGGCCAAACCCTGTGTTTGAAGGAGATGCCCTGACTCTGCGA
TGTCAGGGACGGAAGAATGTATCACTGTCTCAGGTGAAGTTCTACAAAGATGGGAAAGTC
CTTCGTTTCTCTAAGGGGAAGCAGACTCTGTCCATGGGAGCAGCAACAGTGCAGAGCTGT
GGCCAGTACCACTGC---ACGGGGCAGGTGATGTATATTTCACAGCCGTTCGCACAAACT
TCA---GAGGCT---GCCATGGTTCAAGTCCAAGAGCTTTTCCCACCTCCTGTGCTGAGT
GCCATCCCCTCTCCTGAGCCCCGAGAGGGGAGCCTG---GTGACCCTGAGATGTCAGACA
AAGCTGCACCCCCTGAGGTCAGCCTCGAGGCTCCTCTTCTCCTTCCACAAAGATGGCCGC
ACCTTGCAGGACAGG---GGCCCCCACCCAGAACTCTACATCCCAGGAGTCAAGGGAGGA
GACTCTGGGCTT---TACTGGTGTGAGGCGGCCCCTGAGGGTGGCCAGGTCCAGAAGCAG
AGCCCCCAGCTGGAGGTCAGAGTGCAG------GCTCCTGTGTCCCGCCCTGTGCTCACT
TTGCACCATGGGCCCACTGACCCTGCTGTGGGGGACGTGGTGCAACTCCTCTGTGAGGCC
CAGAGGGGGTCCCCTCCAATCCGGTATTCATTCTACCTTGATGAG------AAGATTGTA
GGG---AACCACTCAGCTCCCTGTGGTGGAATCGCCTCCCTGCTCTTCCCGGTGAAGTCA
GAGCACGATGGTGGGAACTACTCCTGCGAGGCTGAGAAC---AGCATCTCCAGAGAGAGG
AGTGAGCCCAAGAAGCTCTCTCTGAAGGGTTCT---------------------------
------------CAAGCCTTGTCTACTCCCACCGGCAGCAACCGGCTGGTT---CCTTGG
CTGCCTGCGAGCCTG---CTTGGCATGATGGTCATTGCT------GCTGCACTTCTG---
GTTTATTTGAGACCCTGGAGAAAAGCTGGACACCTTCCA---------TCCCAGTTACCA
CCCATAGCTCCAGGTGGA---GAGCAGTGCGCA------CTATATGCCAATGTGCATCAC
---CAGGAAGAGGAAGATGAAGGTGTCGTCTACTCTGTCGCGCGTGGAACC------TCA
AGGAGGAGTGCAGCCCGGCCTGCTGAGTTCACCGTGGGAAGAAAGGACACTTCTGTCATC
TATGCAGAG---GTGAGATGCCTGCAGCCCAGTGAGGTTTCATCCAAGGAGATGAATATA
AGAAGCAGGACCCTCTGA------------------------------------
>Mus musculus, FCLR6
------------------------------------------------------------
------------------------------------------------------------
------------------------------------------------------------
------------------------------------------------------------
------------------------------ATGCTGCTCTGGATGGTTCTCCTGCTCTGT
------GATTCC------ATGGTTGAAGCTCAAGAGTTGTTCCCAAATCCTGAGCTGACA
GAATTCACCAATTCAGAG---------ACGATGGAT---GTCATCCTGAAGTGTACCATA
AAGGTGGACCCCAAGAATCCAACTTTACAGCTCTTTTACACTTTCTACAAGGACAACCAT
GTCATTCAAGACAGG---AGTCCCCACTCAGTATTTTCT---GCAGAAGCCAAGGAGGAA
AACTCTGGGCTC---TACCAGTGTATGGTGGACACTGAGGATGGCTTAATTCAGAAAAAA
AGTGGCTATCTGGATATCCAGTTCTGGACT------CCTGTATCCCATCCTGTGCTCACT
CTGCAACATGAAGCCACTAACCTTGCTGTAGGAGACAAGGTGGAGTTCCTCTGTGAGGCC
CACCAGGGCTCCCTTCCAATCTTTTACTCATTCTACATTAATGGA------GAAATCCTA
GGG---AAACCCCTGGCTCCCTCTGGCAGAGCTGCCTCCCTCCTAGCCTCAGTAAAGGCA
GAGTGGAGTACCAAGAACTATTCCTGTGAAGCTAAAAAC---AACATCTCCAGAGAAATA
AGTGAGCTCAAGAAGTTCCCCTTGGTT---------------------------------
---------GTCTCAGGTACTGCCTGGATCAAGAGC---AACATGCTAACT---ATCTGG
CTACCTGCAAGCCTG---CTTGGAGGGATGGTCATTGCG------GCTGTGGTTCTA---
ATGTATTTCTTCAAACCCTGTAAA---AAGCATGCCAGA------CCTGAGATGCCCACC
CTAAAAGAGCCAGACAGTTTTCTATATGTATCGGTTGATAATCGAAGATATAAATGA---
------------------------------------------------------------
------------------------------------------------------------
------------------------------------------------------------
------------------------------------------------------
>Rattus norvegicus, FCRL6
------------------------------------------------------------
------------------------------------------------------------
------------------------------------------------------------
------------------------------------------------------------
------------------------------ATGCTGCTCTGGATGGTTCTACTGCTCTGT
------GTTTCC------ATGACTGAAGCCCAAGAGTTGTTCCAGGATCCTGTGCTGAGT
CGTCTCAACTCTTCAGAG---------ACATCAGAT---CTGCTCCTGAAGTGTACAACC
AAGGTGGACCCCAACAAGCCAGCTTCTGAGCTCTTTTACTCTTTCTACAAGGACAACCAC
ATCATTCAGAACAGG---AGTCACAACCCACTATTTTTCATCTCAGAAGCCAATGAGGAA
AACTCTGGGCTT---TACCAGTGTGTGGTGGACGCTAAGGATGGCACAATTCAGAAAAAG
AGTGACTATCTGGATATCGACCTCTGCACT------TCTGTATCCCAACCTGTGCTGACT
CTGCAACACGAAGCCACTAACCTTGCTGAAGGAGACAAAGTGAAGTTTCTTTGTGAGACC
CAGCTGGGCTCCCTTCCTATCCTTTACTCATTCTACATGGATGGA------GAGATCCTA
GGG---GAACCTCTGGCTCCCTCTGGCAGAGCTGCCTCCCTCCTCATCTCAGTGAAGGCA
GAGTGGAGTGGCAAGAACTACTCCTGTCAAGCTGAAAAC---AAAGTCTCCAGAGATATA
AGTGAGCCCAAGAAGTTCCCCTTGGTT---------------------------------
---------GTCTCAGGTACTGCCTCGATGAAGAGC---ACCACGATGGTT---ATCTGG
CTACCTGTAAGCTGC---TTGGTGGGATGGCCATGGCTG------CTGCGGTTCTGA---
------------------------------------------------------------
------------------------------------------------------------
------------------------------------------------------------
------------------------------------------------------------
------------------------------------------------------------
------------------------------------------------------
>Vulpes vulpes, FCRL6
---ATGCTGCTCTACAGGATTGTGCTGTTCTTT---GTTCCCTGTGCTGGGAAAACTGTC
TGGCTGCACCTCTGAGCCTGGCCAGACCCCGTGTTCGAGGGAGACGCCCTGACTCTGCAG
TGCCAGGGGTGGAGGAACACAGAAATGTCCCAGGTGGAGTTCTACAGAGACAGAAAGGCG
CTCGGTGCCCCCAGGGATGCACAGGTCCTGCCCATGGGCACGGCAGCCCTGGAGAGCAGC
GGCCAGTACAGCTGC---AGTGGGAGGATGGCCCACATCCCACACCTAGGCACCCAGAGG
TCG---GAGATG---ACCATGGTTCAAGTCCAAGAGCTGTTCCGGCCTCCAGAGCTGCAT
GCTGTCCCCTCTCCCGAGCCCTGTGAGGGGGCCCCG---CTGACCCTGAGATGCCAGACG
GAGATGCACCCCCAGAAGTCAGCCTCCAGGCTCCTCTTCTCCTTCCTCAAGAACGGCCAC
ACCTTGCAGGACAGG---GACCCCCGGCCAGAGCTCCACCTCCCAGAAGCCCGGGAGGAA
GACTCTGGGCTT---TACTGGTGCCAGGCCACCCCCGAGGGCAGCAGAGTCCAGAAACAG
AGCCCCCGGCTGGAGGTCAGGGTGCTG------GCCCCTGTGTCCCAGCCTCTGCTCTCC
CTGAGCCCCAGGCCCACTGGCCTGGCCGTGGGGGATGTGGTACAGCTCTTCTGTGTGGCC
CTCAATGGCTCCCCTCCCATCCTGTACTCATTCTACCTGGACGGG------AAGATGCTG
GGG---AGCCCCCGGGCTCCGCGTGGTAGGACCGCCTCCTTCTCCTTCACCGTGATGTCA
GCAAGGGACGCCGGGAGCTACTCCTGCCAGACCCAGAAC---AACGTCTCCAAAGAGACG
AGCGAGCCCAAGACGCTCTCCCTGGACGCTCCTGCAGGCTCGCCCGCCCCGCCC------
---------GGCGCCCCCCGGCTGGCTCCCTGGCTGTGTGCAGGCCTGCTG---GCTGTG
CTGGCCGTCACCGCGGCACTTCTGGGCTGCTTCAGACCCTGGAGACAATCCGCTCTG---
GGTCCCGGCACTAAAGGCAAAGCAACAGGCCCAGCTGTCTCCCCGCCAGCCCCCAACGGG
ACGATGGGAGAGCGGGCGCTGCTGCAGGTCCCTCGGGAGGAAGGAGCATGTCGCTCC---
---CTCAGCACACCAAACTGCCACCTCCAAGGGCACTGGGCAGGCCGTACCTCTGAAGGC
GAATGGCAGGACGTGCTGGCCAACGACAGCGAGCCTGGCACCACACACACTGCGTGCCGC
TTGCTGGACCAGGCGCTGAGCGGGGAGCAGCCCCTGCACTGCAGTTCCCGGGCCCAGGGG
CTGCCTCCGACCCAGGATCCGCCCCCAGCCCCAGCCGGAGAGCAGCACTCGGTG
>Ailuropoda melanoleuca, FCRL6
ATGCTGCTCTGCAGGATTGTGCTGTTCTTC------GTTCCCTGTGTGGGGCAAACCGGC
TGGCTTTACCTCCGAACCTGGCCAAACCCTGTGTTTGAGGGCGACACCCTGACATTGCAA
TGCCAAGGATGGAAGAACACAGCCCTGTCCCAGGTCCAGTTCTACAAAGACAGAAAATTA
CTCCATAACCCGAAGGCCAAATGGTTTCTGCCTATGGGGACAGCGACACTGAAAAGC---
AGCGGCCAGTACAGCTGCGCTGGGAAGATGACCTTCATCCCACACTTGGGCACACAAAGG
TCA---GAGATG---ACCACAGTTCAAGTCCAAGAACTGTTCCCGCCTCCAGTGTTGAGC
GCTGTCCCTTCTCCCGAGCTCCGTGAGGGGAGCCCA---CTTACCCTGAGATGCCAGACG
GAGCTGCACCCCCAGAGGTCGGCCTCGAGGCTCCTCTTCTCCTTCCACAAAGATGGCCAC
ACCTTGCAGAACTGG---GGCCCCCACTCAGAGCTCTGCCTCCCAGGAGCCCAGGAGGGC
ACCTCTGGGCTT---TACTGGTGCCAGGCCACCCATGAGGGCAGCAGGGTCCAGAAACAG
AGCCCCCAGCTGGAGGTGAGGGTGCAA------GCGCCTGTGTCTCAGCCTCTGCTCACC
CTGAGACCCAGATCCACTGGCCTTGCTGTGGGGGACACGGTGGAGCTCCTCTGTGAGACC
CAGAGTGGCTCCCCTCCAATCCTGTACTCGTTCTACCTGGATGGG------AAGATCCTG
GAG---AACCACTGTGCTCCCCATGGAGGAGCCGTCTCCTTCCCCTTCACTGTGACGTCA
GAGCAGGAAGCTGGGAACTACTCCTGCCAGGCTGAGAAC---AGTGTCTCCAAAGAGACA
AGTGAGCCCACGACACTGTCCCTGGATGGTCCTCGGGGCTTGTCC---------------
------GCCCTCACCAGCAGCCACTGGCTGGTT------CCTTGTCTGTCT---GCGAGC
CTGCTGGGTGTG------CTGGTCATCGCC---ACCGCGCTTGTG------GCTTAC---
TTCAGACCCTGGAGAAAACCTGGGCCCCTTCCAAGCCGGAATCTGCCCCCAGCCCCAGGT
GGAGAGCAGCACCAGCTGTATGCCAACGTCACTCAG---CAGAATGAGAATGAGGAA---
------GATGATATTTACTCTTCAGTGACTATTGTC------CCAAAGGAGAGTGAAGCT
GGGCCTGCTGAGTCAGCCTCAGGGACCTGGGACGCTTCTGTCATCTACACCGAGGTGAAA
TGCTCGCGGTGCGGTGAGGTTCCAGACAGGGGACTGAAG---ACAAGAAGCAGGACCCAC
AAAGCTCCCCTTGGTAACTTTGAGGAGGTCCTCTACTACTGA------------
>Ursus arctos, FCRL6
ATG---CTGCTCTGCAGGATTGTGCTGTTCTTC---GTTCCCTGTGTGGGGCAAACTGGC
TGGCTGTACCTCCGAACCTGGCCAGACCCTGTGTTTGAGGGCGACACCCTGATGTTGCTA
TGCCAAGGACGGAAGAACACAGCCCTGTCCCAGGTCCAGTTCTACAAAGACAGAAAATTA
CTCCGTGACCCGAAGGCCACATGGTTTCTGCGCATGGGGACAGCGACACCGGAAAGCAGC
GGCCAGTACAGCTGC---ACTGGGAAGGTGAACTTCATCGCATACCTGGGCACACAAAGG
TCA---GAGATG---ACCACAGTTCAAGTCCAAGAGCTGTTCCCGCCTCCAGTGTTGAGC
GCTGTCCCTTCTCCCGAGCTCCGTGAGGGGAGCCCA---CTCACCCTGAGATGCCAGACG
GAGCTGCACCCCCAGAGGTCGGCCTCGAGGCTCCTCTTCTCCTTCCACAAAGATGGCCAC
ACCTTGCAGAACTGG---GGCCCCCACTCAGAGCTCTGCCTCCCAGAAGCCCAGGAGGGT
GCCTCTGGGCTT---TACTGGTGCCAGGCCACCCGTGAGGGCAGCAGGGTCCAGAAACAG
AGCCCCCAGCTGGAGGTGAGGGTGCAA------GCTCCTGTGTCCCAGCCCTTGCTCACC
CTGAGGCCCAGGTCCACTGGCCTTGCCGTAGGGGACACGGTGGAGCTCCTCTGTGAGACC
CAGAGTGGCTCCCCTCCAATCCTGTACTCGTTCTACCTGGACGGG------AATATCCTG
GGG---AACCACCACACTCCCCATGGAAGAGCAGCCTCCTTCCCCTTCACTGTGATGTCA
GAGCAGGATGCTGGGAACTACTCCTGCCAGGCCGAGAAC---AGTGTCTCCAAAGAGACA
AGTGAGCCCACGACACTCTCCCTGGATGGTCCT---------------------------
------------CGGGGCTTGTCCACCCTCACCAGCAGCCACTGGCTGGTT---CCTTGT
CTGTCTGCGAGCCTG---CTGGGTGTGCTGGTCATCGCC------ACCGCACTTGTG---
GCTTACTTCAGACCCTGGAGAAAACCTGGGCCCCTTCCT---------AGCCGGAATCTG
CCCCCAGCCCCAGGTGGA---GAGCAGCACCTG------CTGTATGCCAACGTCACTCGG
---CAGAATGAGAATGAGGAAGTTGATATTTACTCTTCAGTGACTATTGTC------CCA
AAGGAGAGTGAAGCTGGGCCTGCTGAGTCAGCCTCGGGGACCTGGGACGCTTCTGTCATC
TACACCGAG---GTGAAACACTCGCGG---TGCGGGGGTACAGATGGGCACCGGCATCGG
CGCGAGCCCTGCGCCCGCAGGCTATCCGTGCTGAGCTCCCTACACCTGCTCACC
>Bubalus bubalis, FCRL6
ATG---CTGCTCTGGACAGTTGCGCTCCTCTTC---GTTCCCTGTGTTGGGAAAATTGTC
TGGCTGAGCCCCCAAGCCCAGCCATACCTCGTGTTTGAGGGGGATATACTGATTCTGCAA
TGCCGGGGAAGGAAGAACGCGGTGCTGTCCCATGTGAAATTCTACAGAGATGGAAAATTC
CTCCATTTCTCTAAGAAAAACCAGCCTCTCTTCCTGGGGACAGCAACAGCTAACAGCAGT
GGCTGGTATAACTGC---ACTGGGCAGGTGAAATATCCCAGAAACATGGACTCATGGGAC
TCA---GGGACT---GTCATGGTTCAAGTCCAAGAGCTGTTCCTGCCTCCCGTGCTGACA
GCCCTCCCCTCTCACGAGCTCTGCGAGGGGAGCCCT---GTGACCCTGAGATGCCAGACG
AAGCTGCACAGTCAGAAGTCGGCCTTGCGGCTTCTCTTTTCCTTCCACAAGGAGGGCCGC
ACCCTGCAGAACAGG---AGCTCCCGCCCAGAACTCCGCATCCCAGCAGCCAAAGAGGGA
GACGCCGGGCTT---TACTGGTGCAAGGCATCCCCTGAGAGTGGCCAGGTCCAGAAACGG
AGCCCTCAGCTGGAGCTCAGGGTGTGG------GCTCCCGTGTCCCGTCCTCTGCTCACC
CTG------AGACCCACCAGCCTAGCTGTGGGGGACGAGGTGGAGCTCCTCTGTGAGGTC
CAGAGGGGCTCCCCTCCGATTCTGTACTCATTCCACCTCAATGGG------GACATCCTG
CGG---AACCACGTGGCTCCCCATGGGGGACCCGCCTCCTGCCTCTTCCGGGTGATGTCA
GAGCAGGATGCTGGGAACTACTCCTGTGAGGCTGGGAAC---CGTGTCTCCAGAGAGACA
AGTGAGCCCGAGACACTCTCGGTGGATGATCCT---------------------------
------------CAGGTCTTACCTGCCCCCACCAGTAGCAACTGGCTGGTC---CCTTGG
CTGCCTGCAAGCCTG---CTTGCCATGATGGTCATTGCT------GCTGCACTTCTG---
GGGTATTTCAGACCCTGGAGGAAAAACGGGCCCCTTCCA---------CCCCGGAATTTA
CCCTCAGCCCCAAGTGAA---GAGCAGCACCCA------CTGTATGTCAACGTTTATCAC
---CAGAATGAAAACAACGAAGCAGTTATCTACTCTGAGATTCACACAATCACAATCCCA
AGGGAGCATGAAGCCAGGCCTGCCCAGCCAGCCCAGCAGGAAAAGGACATTTCTGTCATC
TATGCTGAG---GTGAAACACCCGCAGCTCAGCAAGGATCCAGACAAGGGGCTGAATAGA
AGAAGCACGATCCACTGA------------------------------------
>Capra hircus, FCRL6
ATG---CTGCTCTGGATGGTTGCGCTCCTCTTT---GTTCCCTGTGTTGGGAAAGTTGTC
TGGCTGAGCCCCCAAGCCCAGCCATACCTCGTGTTTGAGGGGGATATACTGATTCTGCGA
TGCCGGGGAAGGAAGAATGCAGCGCTGTCCCAGGTGAAATTCTACAGAGATGAAAAACTC
CTCCATTTCTCTAAGAACAACCAGCCTCTCTTCCTGGGGACAGCAACAGCTAACAGCAGT
GGCCGGTATAACTGC---ACTGGGCGGGTGAAATATGCCAGAAACACGGACTCATGGGAT
TCA---GGGACT---GTCATGGTTCAAGTCCAAGAGTTGTTCCTGCCTCCCGTGCTGACA
GCCCTCCCCTCTCACGAGCTCTGCAAGGGGAGCCCT---GTGACCCTGAGATGCCAGACA
AAGCTGCACAGTCAGAAGTCTGCCTGGCGGCTGCTCTTTTCCTTCCACAAGGAGGGCCGC
ACCCTGCAGAACAGG---AGCCACCACCCAGAACTCCACATCCCAGCAGCCAAAGAGGGA
GACGCCGGGCTT---TACTGGTGCAAGGCCTCCCCTGAGGGTGGCCAGGTCCAGAAACGG
AGCCCTCAGCTGGAGCTCAGGGTGTGG------GCTCCTGTGTCCCGTCCCCTGCTCACC
CTG------AGACCCACCAGCCTAGTTGTGGGGGAAGAGGTGGAGCTCCTCTGTGAGGTC
CAGAGGGGCTCCCCTCCAATCCTGTACTCATTCCACCTCAATGGG------GACATCCTG
CGG---AACCACGTGGCTCCCCATGGGGGACCCGCCTCCTGCCTCTTCCGGGTGATGTCA
GAGCAGCATGCTGGGAACTACTCCTGTGAGGCCGGGAAC---CGTGTCTCCAGAGAGACA
AGTGAGCCTGTGACACTCTCTGTGGATGATCCT---------------------------
------------CAGGTCTTATCTGCCCTCACCAGTAGCAATTGGCTGGTT---CCTTGG
CTGCCTGCAAGCCTG---CTTGCCATGACGGTCATTGCT------GCTGCACTTCTG---
GGGTATTTCAGACCCTGGAGGAAAAATGGGCCTCTTCCA---------CCCCAGAATTTA
CCCTCAGCCCCAGTTGAA---GAGCAGCACCAA------CTGTATGTCAACGTTCATCGC
---CAGAATGAAAGCAGTGAAGGAGCTATCTACTCTGAGATTCATACA------ATCCCA
AGGGAGCATGAAGCCAGGCCTGCCCAGCCAGCCCAGCAGGAAACGGACATTTCTGTCATC
TATGCTGAG---GTGAAACACCCACAGCTCAGCAAGGATCCAGACAAGGGGCTGAACAGA
AGAAGCACGACCCGCTGA------------------------------------
>Panthera tigris, FCRL6
TTATTTACCCTAATTCTATCACTCTGTTCTCTTACAGTTCCCTGTGTTGGGCAAAGTGCC
TGGCTGTACCTCCGAGCCTGGCCAGACCCCGTGTTTGAGGGAGATGCCCTGACTCTGCAA
TGTTATGGATGGACGAACAAGGCCCTGTCCCAGGTGAAGTTCTACAAAGACGGAAGATTA
CTCCAAACCCCGAAGACCAGATGGTCCCTGTCCGTGGGGACAGCTACCCTGGAAAGCAGC
GGCCAGTACAGCTGC---ACTGGGAAGGTGGCCTACGTCCCATACCTGGGCAGACAAACC
TCA---GAGCTG---GTCAAGGTTCAAGTCCAAGAGCCGTTCCCGCCTCCTGTGCTGAGC
GCTGTCCCCTCTCCCGAGCTCCGTGAGGGGAGCCCG---CTGACCCTGAGATGCCAGACG
AACCTTCACCCCCAGAAGTCGGCCTCGAGGCTCCTCTTCTCCTTCCACAGAGATGCCAGC
ACCTTGCAGGACCGG---GGCCCCCACACGGAGCTCTACCTCCCAGGAGCCCAGGAGAGA
GACTCTGGGCTT---TACTGGTGCCGGGCCACCCTTGAGGGTGGTGTGGCCCAGAAGCAG
AGCCCCCAGCTGGAGGTCAGGGTGCAG------GTTCCTGTGTCCCAGCCTCTACTCACC
CTGAGACCTGGCCCCACCGGCCTCGCTGTGGGGGCCATGGTGGAGCTCCTCTGTGAGGCC
CAGAAGGGCTCCCCTCCAATCTCGTACTTGTTCTACCTGGACGGG------AAGATCCTA
GGG---AACATCTCATCTCCCTATGGAAGAGCCACCTGCTTCCCGGTCACCGTGACGTCA
GAGAGGGATGCCAGA---TACTCCTGCCGGGCAGAGAAT---TATGTTTCCGGAGAGACC
AGTGAGCCCAAGATACTCTCCCTGGATGCACTCATGGTCACCCCTACC------------
------------TGGGGCTTGTCTGCCCCCAACAGCCCCCACTGGCTGGTT---GCCGGG
CTGTCCGCGAGCCTG---CTTGGTGTGCTGGTCATCGCC------ACTGCACTTCTG---
GCTTGCTTCAGACCCTGGAGAAAAGCTGGTCAGTAA------------------------
------------------------------------------------------------
------------------------------------------------------------
------------------------------------------------------------
------------------------------------------------------------
------------------------------------------------------
>Lynx canadensis, FCRL6
TTATTTACCCTAATTCTATCACTCTGTTCTCTTACAGTTCCCTGTGTTGGGCAAAGTGCC
TGGCTGCACCTCCAAGCCTGGCCAGACCCCGTGTTCGAGGGAGACGCCCTGACTCTGCGA
TGTCATGGATCAACCAACAAGGTCCTGTCCCAGGTGAAGTTCTACAAAGACGGAAAATTA
CTCCAAACCCCGAAGACCAGATGGTCCCTGTCCATGGGGACAGCTACCCTGGAAAGCAGC
GGCCAGTACAGCTGC---TCTGGGAAGGTGGCCTACATCCCATACCTGGGCAGACAAACC
TCA---GAGCTG---GTCAAGGTTCAAGTCCAAGAACCGTTCCCGCCTCCTGTGCTGAGC
GCTGTCCCCTCTCCCGAGCTCCGTGAGGGGAGCCCG---CTGACCCTGAGATGCCAGACG
AAACTGCACCCCCAGAAGTCGGCCTCGAGGCTCCTCTTCTCCTTCCACAGAGATGCCAGC
ACCTTGCAGGACTGG---GGTCCCCACCCGGAGCTCTACCTCCCAGGAGCCCAGGAGAGA
GACTCTGGGCTT---TACTGGTGCCGGGCCACCCTTGAGGGTGGTGTGGCCCAGAAGCAG
AGCCCCCAGCTGGAGGTCAGGGTGCAG------GTTCCTGTGTCCCAGCCTCTACTCACC
CTGAGACCTGGCCCCACCGGCCTCACTGTGGGGGCCATGGTGGAGCTCCTCTGTGAGGCC
CAGAAGGGCTCCCCTCCAATCTCGTACTTGTTCTACCTGGACGGG------AAGATCCTA
GGG---AACATCTCATCTCCCTACGGAAGAGCCACCTGCTTCCCGGTCACCGTGACGTCA
GAGCGGGATGCCAGA---TACTCCTGCCGGGCAGAGAAT---TATGTTTCCGGAGAGACC
AGTGAGCCCAAGATACTCTCCCTGGATGGTACGTCTTGTCCCCCAGCT------------
------------GGGCTCTGA---------------------------------------
------------------------------------------------------------
------------------------------------------------------------
------------------------------------------------------------
------------------------------------------------------------
------------------------------------------------------------
------------------------------------------------------------
------------------------------------------------------
>Oryctolagus cuniculus, FCRL6
---ATGCTGCCCTGGATCTCCCTGCTGCTCTTC---GTTCCCTGTGATGGGGCAAATGGC
TGGCTGAACATCCAAGCCTTGCCAAACCCTGTGTTGGAAGGAGAGTCCCTGACTCTGCGA
TGCCAGGGGTGGAACAATATGGAACTGTCCCAGGTGAATTTCTACAAAGATGGAGCACGC
CTCCATTCATCAAATGGCAAGAACATTCTGTCCATACAGACAGCAACACTGAAAAGCAGT
GGCCAGTACAGCTGT---TCTGGGAGTGTGACATATTTGCCACACATAGGCCGAGAAACC
TCA---GGGACT---ACCACAGTTCAGGTCCAAGAGCTGTTCTCACCTCCTGTGCTGAAC
GCCATCCCCTCTCCCAAGCTCTGTGAGGGAAGCCCA---TTGACTCTGAGATGCCAGACG
AGGCTGCACCCCAAAAGGCCGGCCTTGAGGCTCCTCTTCTCCTTCTACAAGGATGGCCGC
ACCGTGCAGGGCAGG---GGCCAGCACCCAGAACTCCACATCCTGGCCATGGAGGAAGGA
GACTCTGGGCTT---TACTGGTGTGAGGCAGCCCCTGAGGGTGGCAGGGTCCAGAAACAG
AGCCCCCAGCTGGAGATCATGGTGCAA------GCTCCTGTGTCCCGTCCTCTGCTCACT
CTGCCACACAGGATCATTAGCCCTGCCGTGGGGGACCTGGTGGAGCTCTTCTGTGAGGTC
CAGAGAGGCTCCCCTCCAGTCCTGTACTCCTTCTACTTCGATGGG------AAGCTCCTG
GGG---AACCTTTCAGCTCCTCATGGTGGAGCTGCCTCCCTCCTCGTCCCAGTGAAGTCA
GAGCAGGACACTGGGAACTACTCCTGCGAGGCTGAAAAC---AGTGTTTCCAAAGAGAGG
AGTGAGCCCAGGAAGATCTCCCTGAAGGGTTCC---------------------------
------------CAAGTCTTGTCCACCCCCACCCACTGCAACTGGCCAGTT---GTTTAC
CTGCCTGCAGGCCTG---CTTGGTGTGATGGTCATTGCA------GCTGCACTTCTG---
GGTTATTTCAAACCATGGAAAAAAGCCGGTTGGTAA------------------------
------------------------------------------------------------
------------------------------------------------------------
------------------------------------------------------------
------------------------------------------------------------
------------------------------------------------------
>Bos taurus, FCRL6
ATG---CTGCTCTGGACAGTTGCGCTCCTCTTC---GTTCCCTGTGTTGGGAAAATTGTC
TGGCTGAGCCCCCAAGCCCAGCCACAACTTGTGTTTGAGGGGGATATACTGATTCTGCGA
TGCCGGGGAAGGAAGAACGCGGCACTGTCCCATGTGAAATTCTACAGAGATGGAAAATTC
CTCCATTTCTCTATGGAAAACCAGCCTCTCCTCCTGGGGACAGCAACAGCTAACAGCAGT
GGCTGGTATAACTGC---ACTGGGCGGGTGAAATATCCCAGAAACATGGACTCATGGGAC
TCA---GGGACT---GCCATGGTTCAAGTCCAAGAGCTGTTCCTGCCTCCCGTGCTGACA
GCCCTCCCCTCTCACGAGCTCTGCGAGGGGAGCCCT---GTGACCCTGAGATGTCAGACG
AAGCTGCACAGTCAGAAGTCGGCCTCGCGGCTTCTCTTTTCCTTCCACAAGGAGGGCCGC
ACCCTGAAGAACAGG---AGCTCCCGCCCAGAACTCCGCATCCCAGCAGCCAAAGAGGGA
GACGCCGGGCTT---TACTGGTGCAAGGCATCCTCTGAGGGTGGCCAGATCCAGAAACGG
AGCCCTCAGCTGGAGCTCAGGGTGTGG------GCTCCCGTGTCCCGTCCTCTGCTTACC
CTG------AGACCCACCAGCCTAGCTGTGGGGGATGAGGTGGAGCTCCTCTGTGAGGTC
CAGAGGGGCTCCCCTCCGATCCTGTACTCATTCCACCTCAATGGG------GACATCCTG
CGG---AACCACGTGGCTCCCCATGGGGGACCCGCCTCCTGCCTCTTCCGCGTGACGTCA
GAGCAGGATGCTGGGAACTACTCCTGCGAGGCTGGGAAC---CGTGTCTCCAGAGAGACA
AGTGAGCCCGAGACACTCTCTGTGGATGATCCT---------------------------
------------CAGGTCTTATCTGCACCCACCAGTAGCAACTGGCTGGTT---CCTTGG
CTGCCTGCAAGTCTG---CTTGCCATGATGGTCATTGCT------GCTGCACTTCTG---
GGGTATTGCAGACCCTGGAGGAAAAACGGGCCCCTTCCA---------CCCCGGAATTTA
CCCTCAGCCCCAAGTGAA---GAGCAGCACCCG------CTGTATGTCAATGTTTATCAC
---CAGAATGAAAACAACGAAGGAGTTATCTACTCTGAGATTCACACAATCACAATCCCA
AGGGAGCATGAAGCCAGGCCTGCCCAGCCAGCCCAGCAGGAAAAGGACATTTCTGTCATC
TATGCTGAG---GTGAGACACCCACAGCTCAGCAAAAATCCAGACAAGGGGCTGAATAGA
AGAAGCACGATCCACTGA------------------------------------
>Felis catus, FCRL6
------ATGCTGCTCTGCAGGGTTCTGCTGTTTTTCGTTCCCTGTGTTGGGCAAAGTGCC
TGGCTGCACCTCCGAGCCTGGCCAGACCCCGTGTTCGAGGGAGACGCCCTGACTCTGCGA
TGTCATGGATCGACGAACAAGGCCCTGTCCCAGGTGCAGTTCTACAAAGACGGAAAATTA
CTCCAAACCCCGAAGACCAGATGGTCCCTGTCCATGGGGACGGCTACCCTGGAAAGCAGC
GGCCAGTACAGCTGC---TCTGGGAAGGTGGCCTACGTCCCATACCTGGGCAGACAAACC
TCA---GAGCTG---GTCAAGGTTCAAGTCCAAGAGCCGTTCCCGCCTCCTGTGCTGAGT
GCTGTCCCCTCTCCCGAGCTCCGTGAGGGGAGCCCG---CTGACCCTGAGATGCCAGACG
AAGCTGCACCCCCAGAAGTCAGCCTCGAGGCTCCTCTTCTCCTTCCATAGAGATGCCAGC
ACCTTGCAGGACTGG---GGCCCCCACCCGGAGCTCTACCTCCCAGGAGCCCAGGAGAGA
GACTCTGGGCTT---TACTGGTGCCGGGCCACCCTTGAGGGTGGTGTGGCCCAGAAGCAG
AGCCCCCAGCTGGAGGTCAGGGTGCAG------GTTCCTGTGTCCCAGCCTCTACTCACC
CTGAGACCTGGCCCCACCGGCCTCGCTGTGGGGGCCATGGTGGAGCTCCTCTGTGAGGCC
CAGAAGGGCTCCCCTCCAATCTCGTACTTGTTCTACCTGGACGGG------AAGATCCTA
GGG---AACATCTCATCTCCCTATGGAAGAGCCACCTGCTTCCCGGTCACCGTGACGTCA
GAGCGGGATGCCAGA---TACTCCTGCCGGGCAGAGAAT---TATGTTTCCGGAGAGACC
AGTGAGCCCAAGATACTCTCCCTGGATG---------CACTCATGGTCACCCCT------
---------ACCTGGGGCTTGTCTGCCCCCAACAGCCCCCACTGGCTGGTT---GCCGGG
CTGTCCGCGAGCCTG---CTTGGTGTGCTGGTCATCGCC------ACTGCGCTGCTG---
GTTTGCTTCAGACCCTGGAGAAAAGCTGGTCAGTAA------------------------
------------------------------------------------------------
------------------------------------------------------------
------------------------------------------------------------
------------------------------------------------------------
------------------------------------------------------
>Dasypus novemcinctus, FCRL6 (A)
------------------ATGGAGTTCGAGTCA---GGTCCCTGTGGTGGAAATCATGTC
TGGCTGCGTCTTGAAGTCCAGCCAAACCCTGTATTTGAAGGAGACACCCTGACTCTGCGA
TGCTGGGGGAGGAAGAATGCAGCTTTGTCCCATGTAAACTTCTACAAAGACAGAAAATTC
CTTCCTTTTCCTAAGGCC------------------------------------------
------------------------------------------------------------
---------------------------------AAGCTGTTCCCACCTCCTGTGCTGAGA
GCTGTCCCCTCTCCCGAGTTCCATGAGGGGAGCCTG---GTGACTCTGAGATGTCAGACG
GAGCTGCACTCCCAGATGTCAGCGTTCCAGCTCCTCTTCTCCTTCTACAAGGATGGCCAC
ATCTTCAAGCAGAGA---GGCTTCCACCAAGAGCTCCAGATCTCAAAATCCAAGGAGGAA
GACTCTGGGCTT---TACTGGTGTGAGGCGGCCACTGACAATGGCCAGGTCCAGAAACAG
AGCCCCAGGCTGGAGATCAGGGTGCAG------GAGCCTGTATCCCGTCCTCTGCTCACC
CTCCAACATGTGGCCACTGGCCCTGCTGTGGGGGACATGGTAGAGCTCCTCTGTGAGGCC
CAGAGAGGCTCCCCTCCGATCCTGTACCAGTTCTATCTCAATGAG------AAGATCCTG
GGC---AACTGCTCAGCTTCCCAGGGTGGAGCCACCTCCCTCCTCTTCCCAGTGACATCA
GAGCAGGATGCCGGGAACTACTCCTGTGAGGCCGAGAAC---AGTGTCTCCAGAGAAAGG
AGCGAGCCCAAGAAGCTCTCCATGGATGGTCCT---------------------------
------------CAGGTCTTGTCCACCCCCAGCCACCCCAAATGGCTGGTT---CCTGGG
CTGCCTCTCAGCCTG---CTTGGCTTGACGGTCATTGTT------GCTGCTCTTCTG---
GGCTATTTCAGACCCTGGAGAAGAGCAGAA------------------------------
---------------------------------------------------------CAT
TGC---CAGAATGAGAAAGATGAAGGTATTATCTACTCCGTGGTGTATACAGCT------
CTGAAGAGGAGAAAAGGTGAGTAA------------------------------------
------------------------------------------------------------
------------------------------------------------------
>Dasypus novemcinctus, FCRL6 (C)
------------------------------------------------------------
------------------------------------------------------------
------------------------------------------------------------
------------------------------------------------------------
---------------------------GTCCTCAGCTTCCAGGGACTAGCTCATCTGAGC
CTG---GGGCCT---GCCTCT------CCCTCAGAGCTGTTCCCACCTCCTCTGCTGAGC
GCCATCCCCTCTTCCGAGCTCCGTGAGGGGAGCCGG---CTGACGCTGAGATGTCAGACA
GAGCTGCACCCCCAGAGGTCGGCCTCCCAGCTCTTCTTCTCCTTCCACAAGGATGACCAC
ACCTTGAAGCACAGG---GGCCTAAACCCAGAGCTCCGGATCTCAAGAGTAATGGAGGAA
GACTCTGGGCTT---TACTGGTGTGAGGCGGCCACTGACAATGGCCGAGTCCGGAAACAG
AGCCCCAGGCTGGAGATCAGGGTGTGG------GAGCCTGTATCCCATCCTCTGCTCACT
CTCCGACACGGGGCCAATGACCCTGCTGCAGGGGACATGGTGGAGCTCCTCTGTGAGGCC
CAAAGAAGCTCCCCTCCGATCCTGTACCAGTTCTATCTCAATGAG------AAAATCTTG
GGC---AACCACTCAGCTCCCACGGGTGGAGCTGCCTCCCTCCTTTTCCCAGTGACATCA
GAGCAGGATGCCGGAAACTACACCTGTGAGGCCGAGAAC---AGTGTCTCCAAAGAGAGG
AGTGAGCCCAAGAAGCTCTCCATC------CTC---------------------------
------------TCCAACCCAGTCAGTTTCCTACACAGCATCATTCTGCCT---CTTCTG
AGCCAGTCTGGGCTG---CTTGGCTTGACGGTCATCGTT------GCTGCTTTTCTG---
GGTTATTTCAGACCCTGGAGAAGAGCAGGT------------------------------
------------------------------------------------------------
------------------------------------------------------------
------------------------------------------------------------
------------------------------------------------------------
------------------------------------------------------
>Dasypus novemcinctus, FCRL6 (D)
---ATGCTGCTCTGGACAATTGTACTGCTCATT---GTTCCCTGTGGTGGAAATCATGTC
TGGCTGCATCTTGAAGTCCAGCCAAACCCTGTATTTGAAGGAGACACCCTGACTCTGCGA
TGCCAGAAGAGTAAGAATGCAGCCTTGTCCCAGGTGAAGTTCTACAAAGACGGAGAAGTC
CTTCATTTCTCCAAGGCCAGCTACCTTCTGTGGAGGGGGGCAGCAACGGTGAAAAGCAGT
GGCTTGTACAGCTGC---AGTGGGCAGGTGACACATGTCTCACAACAGGGCACACAAACC
TCA---GGGACT---GTCAAGGTTCAAGTCCAGGAGCTGTTCCCACCTCCTGTGCTGAGA
GCTGTCCCCTCCCCCAAGCTCCATGAGGGGAACCTG---GTGTTGCTGAGATGTCAGACG
GAGCTGCACCCCCAGAGGTCGGCCTCCCGGCTCCGCTTCTCCTTCCACAAGGATGGCCGC
ATCTTGAAGCACAGG---GGTCTCCACCCAGAGCTCCAGATCTCAAGAGTTAAGGAGGAA
GACTCTGGGCTT---TACTGGTGTGAGGCATCCACTGACAATGGCCAAGTCCAGAAACAG
AGCCCTGGGCTGGAGATCAGGGTGCAG------GAGCCTGTGTCCCGTCCTCTGCTCACC
GTCCGACATGGTGCCGCCGGTCCTGCTGCAGGGGGCACAGTGGAGCTCCTCTGTGAGGCC
CAGAGAGGCTCCCCTCCGATCCTGTACCAGTTCTATCTCAATGAG------AAGATCCTG
GGC---AACTGCTCAGCTCCACAGGGTGGAGCCACCTCCCTCCTCTTCCCAGTGACATCA
GAGCAGGATGCCGGGAACTACTCCTGTGAGGCTGAGAAC---AGTGTCTCCAGAGAGAGG
AGCGAGCCCAAGAAGCTCTCCATGGATGGTCCT---------------------------
------------CAGGTCTTGTCCACCCCCAGCCACCCCAAATGGCTGGTT---CCGGGG
TTGCCTCTGAGCCTG---CTTGGCTTGATGATCATTGCT------GCTGCTCTTCTG---
GGTTATTTCAGACCCTGGAGAAGAGCTGGACCCCTCCCT---------CCCCAGCCTGAG
CCAAGAGCTGAA---------------------------------------------CAT
CAC---CAGAATGAGAAAGAT---GGTGTTACCTACTCTGTGGTGTATACAGCT------
CCAAAGAAGAGAAAAGCTACCATC---AACACCACCATCACACTCAAAACTATCACTACC
ATCATCAATACC---ACTGCATTC---ACCACCACCATCACCGAATGA------------
------------------------------------------------------
>Dasypus novemcinctus, FCRL6 (E)
---ATGCTGCTCTGGACAATTTTGCTGCTCCTT---GTTCCCTGTGGTGGAAATCATGTC
TGGCTGCATCTTGAAGTCCAGCCAAACCCTGTATTTGAAGGAGACACCCTGACTCTGCAA
TGCTGGGAGGGGAAGAACGCAGTCTTGTCCCAGGTGAAGTTCTACAAAGATGGAGAAGTC
CTTCATTCCTCTAAGGCCAGTTACCCTCTGTGGAGGGGGACAGCAACAGTGAAAAGCAGT
GGCCAGTACAGCTGC---AGTGGGCAGGTGACACATGTCCCACAACTGGGCACACAAACC
TCA---GGGACT---GTCAAGGTTCAAGTCCAGGAGCTGTTCCCACCTCCTGTGCTGAGC
GCTGTCCCCTCTCCTGATCTCTGTGAGGGGAGCCTG---GTGATGCTGAGATGTCAAACA
AGGCTGCGCCCCCAGAGGTCATCCTCCCGGCTACGCTTCTCCTTCCACAAGGATGGCCGC
ATCTTGAAGAACAGG---GGCCTCCAACCAGAGCTCCAGATCTCAAGAGCCAAGGAGGAA
GACTCTGGGATT---TACTGGTGTGAGGTGGCCGCTGACAATGGCCAGGTCCAGAAAAAG
AGCTCCCGGCTGGAGATTAGGGTGCAGGCCCCAGAGCCTGTGTCCCGTCCTCTACTCACC
ATCCAACACGGGGCCACCCGCCCTGCCTCAGGGAGCACAGTGGAGCTCCTCTGTGAGGTC
CAGAGAGGCTGCCCTCCAATCCTGTACCAGTTCTATCTCAATGAG------AAAATCCTG
GGC---AAAGGCTCAGCTTCCCAGGGTGGAGCCGCCTCCCTCCTCTTCCCAGTGACATCA
GAGCAGGATGCCGGGAACTACTCCTGTGAGGCCAAGAAC---AGTGTCTCCAAAGAGAGG
AGTGAGCCCAAGAAGCTCTCCTTGGACGGTCCT---------------------------
------------CAGGTCTTGTCCACCCCCAGCCACCCCAAATGGCTGGTT---CCTGGG
CTGCCTCTCAGCCTG---CTTGGCTTGATGATCATCGCT------GCTGCTCTTCTG---
GGTTATTTCAGACCCTGGAGAAGAGCAGAA------------------------------
---------------------------------------------------------CAT
CAC---CAGAATGAGAGAGATGAAGGTGTTATCTACTCTGTGGTGTATACAGCT------
CCAAAGAAAAGAAAAGCCACGCCT---AAATCAACCTCTGGGAAGAAGGACATTTCTACC
ATCTACGCTGAG---GTGAGAGAC---AGCTCCAGGAATTTACCGTCAAGAGTCCGAATA
TAA---------------------------------------------------
>Dasypus novemcinctus, FCRL6 (F)
------------------------------------------------------------
------------------------------------------------------------
------------------------------------------------------------
------------------------------------------------------------
------------------------------ATGCTGCTCTGGACAATTGTG---CTGGTC
CTC---------GTTCCCTGTGGTGGAAATCAAGAGCTGTTCCCACCTCCTCTGCTGAGC
GCCATCCCCTCTTCCGAGCTCCGTGAGGGGAGCCTG---TTGATGCTGAGATGTCAGACG
GAGCTGCACTCCCAGAAGTCGGCCTCCCAGCTCTTCTTCTCCTTCCACAAAGATGACCGC
ACCTTGAAGCACAGG---AGCCTAAACCCAGAGCTCCAGATCACAAGAGTCATGGAGGAA
GACTCTGGGCTT---TACTGGTGTGAGGTGGCCACTGACAATGGCCGAGTCCGGAAACAG
AGCCCCAGGCTGGAGATCAGGGTGCAG------GAGCCTGTGTCCTGTCCTCTGCTCACC
CTCCGACACGGGGCCACTGGCCCTGCTGTAGGGGACATGGTGGAGCTCCTCTGTGAGGCC
CAAAGAGGCTCCCCTCCAATCCTGTACCAGTTCTATCTCAATGAG------AAAATCCTG
GGC---AACCGCTCAGCTCCCAAGGGTGGAGCCGCCTCCCTCCTTTTCCCAGTGACATCA
AAGCAGGATGCCGGGAACTACTCCTGTGAGGCTGAGAAC---AGTGTCTCCAAAAGGAGG
AGTGACCCAAAGAAGCTCTCCATGGACGGTCCT---------------------------
------------CAGGTCTTGTCCACTCCCAACCACCCAAAATGGCTGGTT---CCTGGG
CTGCTTCTCAGCCTG---CTTGGCTTGACGGTCATTGTT------GCTGCTCTTCTG---
GGTTATTTCAGACCCTGGAGAAGAGCAGAA------------------------------
---------------------------------------------------------CAT
CAC---CAGAATGAGAAAGATGAAGGTGTTATCTACTCTATGGTGTATACAGGT------
CCAAAAAGGAGAAAAGCCACGCCT---AAATCAACCTCTGGGAAGAAGGACATTTCTACC
ATCTACGCTGAG---GTGAGAGAC---AGCTCCAGGAGTTTACTGCCAAGAGTCCGAACA
TAA---------------------------------------------------
>Canis lupus familiaris, FCRL6
~~~ATGCTGCTCTACAGGATTGTGTTGTTCTTT~~~GTTCCCTGTGCTGGGAAAACTGTC
TGGCTGCACCTCCGAGCCTGGCCAGACCCTGTGTTCGAGGGAGACGCCCTGACTCTGCAG
TGCCAGGGGTGGAGGAACACAGACGTGTTCCAGGTGGAGTTCTACAGAGACAGAAAGGCG
CTCGGAGCCCCCAGGGACTCGTGGGTCCTGCCCATGGGCACGGCAGCCCTGGAGAGCAGC
AGCCAGTACAGCTGC~~~AGTGGGAGGATGGCCCACATCCCACACCTAGGCACGCAGAGG
TCGGAG~~~~~~ATGACCACGGTTCAAGTCCAAGAGCTGTTCCGGCCTCCAGAGCTGCAT
GCTGTCCCCTCTCCCGAGCCCCATGAGGGGGCCCCA~~~CTGACCCTGAGATGCCAGACA
GAGATGTACCCCTGGAAGTCAGCCTCCAGGCTCCTCTTCTCCTTCCTCAAGGACGGCCGC
ACCTTGCGGGACAGG~~~GACCCCCGGCAAGAGCTCCACCTCCCAGAAGCCCGGGAGGGA
GATTCTGGGCTT~~~TACTGGTGCCAGGCCACCCCCGAGGGCAGCAGCGTCCAGAAACAG
AGCCCCCGGCTGGAGGTCAGGGTGCTG~~~~~~GCCCCTGTGTCCCAGCCTCTGCTCACC
CTGAGCCCCGGGCCCACTGGCCTGGCCGTGGGGGACGTGGTACAGCTCTTCTGTGTGGCC
CTCAAGGGCTCCCCTCCCATCCTGTACTCATTTTACCTGGACGGG~~~~~~AAGATGCTG
GGG~~~AGCCCCCAGGCTCCGCGTGGTAGGACCGCCTCCTTCTCCTTCACCGTGATGTCA
GCGCGGGATGCCGGGAGCTACTTCTGCCAGGCCCAGAAC~~~AACGTCTCCAAAGAGACG
AGTGAGCCCAAGACGTTCTCCCTGGACGCTCCCCGGCTGGCTCCCTGGCTGTGTGCAGGC
CTGCTGGCCGCGCTGGCCGTCCCCGCGGCACTTCTGGGCCGCTTCAGA~~~~~~CCCTGG
AGACAGTCCGGGCCG~~~CCTCCGACCCAGGATCCGCCC~~~~~~CCAGCCCCAGCC~~~
GGAGAGCAGCACGCGGTGTATGGCAACGTCACTTGGCAGGATGAGGATGAAGAAGCTGAT
ACGTATCCTTCAGACCTCGCAGTCCTAAGGGAGCCTGAGGGGCATGTCTGTCATCTGCAC
CGAGGTGAGATGCTCCCGGCTTGCTGA~~~~~~~~~~~~~~~~~~~~~~~~~~~~~~~~~
~~~~~~~~~~~~~~~~~~~~~~~~~~~~~~~~~~~~~~~~~~~~~~~~~~~~~~~~~~~~
~~~~~~~~~~~~~~~~~~~~~~~~~~~~~~~~~~~~~~~~~~~~~~~~~~~~~~~~~~~~
~~~~~~~~~~~~~~~~~~~~~~~~~~~~~~~~~~~~~~~~~~~~~~~~~~~~~~
>Loxodonta africana, FCRL6
------------------------------------------------------------
------------------------------------------------------------
------------------------------------------------------------
---------ATGGGGACTGCCATGGTTCACGTCCAAGGGGTGAAATGTCTCCTGTTG---
GGGTGGGGGGCT---------------GTGGGCTGGGAGTGCCGTCCTCGACATCCAGAG
ACTTTGTTGTCC---CAGGTCGCCTCTTCTGAGCCTGGGCCTGCTTCTCCTGTGCTGAGC
ATTGTCCCCTCTCTTGCACCCCATGAGGGAAGCCCA---GTGACCCTAAGATGTCAGACA
AAGCTGCACCCTCAGAGGTTGGCCTCCTGGCTCCTCTTCTCCTTCCACAAGGATGGTCGG
ACCTTGCAGGGCAGG---GGCCTCCACCCAGAACTATGGATCCCAGGAACCAAGCAGGGA
GACTCTGGGTTG---TACTGGTGCAACGCAGACACTGAGGGTGGCCAGGTCCAGAAACAG
AGCCCCCAGAAGGAGATCAGGGTGCAT------GCACCTATGTCTCATCCCCTGCTCATC
CTATGACCTGGGGAC---TGGCTTTTCTGGGGAGATGTGGTGAAGCTCCTCTGTGAGCCT
GAGAGGGGCTCCCCTCCCATTCTATACTGGTTCCACCTCAATGGG------GAGATTCTG
GAA---AACCACTCGGCCCCCCGGAGCGGAGCCTTCTCCCTCTTCCTCCTGGTGACGTCA
GGGCAGGACTCCAGG---AACTCCTGCGAGGCTGTGAAC---AGTGTTTCCAGACCAATA
AGTGAGTCCAGAAAGCTCTTCCTAGGTGGTATG---------------------------
------------CCTTGTCCCCTTAGAACCTCTGAGGCCCAGCTAGCTGGC---AGGGTC
AGGCCTCACTCCTCT---TTGAACCTCCAATCATGCCTG------CCACAGTGCTGG---
AACCATAGTAGCCACCGTACTGACGGAGCC---CTTCCTTGGAGCATCTGCCCA---CTG
AAATCTGGGGAGAAACACTGA---------------------------------------
------------------------------------------------------------
------------------------------------------------------------
------------------------------------------------------------
------------------------------------------------------
>Manis pentadactyla, FCLR6
---ATGGGCTTCCCCTGCTCCAAGCTCAGAGGAGAAGCTCCCTGTGTTGGGAACAGAGCC
TTGCTGACCCTCCAAGCCCGGCCGCACCTGGTGTTTGAAGGAGATGCCCTGACCCTGCGA
TGCCAGGGAAGGAAGCATGCGGTCCTGTCCCACGTGAGGTTTTACAAAGACGGAAGTTAC
CTCCCATCTTCTGAGGAACGCCCTTCTCTGACCCTGGGGACAGCCACAGCAGCAAGCAGT
GGCCGGTACAGCTGC---ACAGCACAGGTGACCTATATCCTGTACGTGGGCACACAAACC
TCA---GAGACT---ATCATGGTTCAAGTCCGAGCGCTGTTCCCCCCTCCTGTGCTGAGC
ACCATCCCCTTTTCTGGACCCCGTGTGGGGAGCCCG---CTGACCCTGAGATGCCGGACA
CAGCTGCTCGCCCAGAGACCGGCCTCCTCGCTCCTCTTCTCCTTCTACAAAGGTGGTCAG
GCCTTGACGGGCTGG---GGCCCCCACCCAGAACTCTATATCCCAGAAGTCCGGGCGGAA
CACTCTGGGTGT---TACAGGTGTAAGGCCGCCCTTAGGGCTGGGCTGTTCCAGAAGGAC
AGCCCCCTGCTGGAGATCAGGGTGTGGGGCCCAGATCCTGTGTCCCGCCCTGTGCTCACC
CTGAGACCGCCGCATGCCAGCCTCACTGTGGGGCACATGGTGGAGCTCCGCTGTGAGGCC
AAGAGGGGCACCCCTCCAATCCTGTACACGTTCTACCTGGACGGG------AGGATCCTG
GGG---AACCGCTCCGCTCCCCGTGGAGGTGCCATCTCCTTCCTCTTCCCAATGATGTCG
GAGCAGGATGCGGGGAACTACTCCTGCCAGGCAGAGAAC---AGCATCTCCAAAGAGTCA
AGCAAGCCAGAGACACTCTGCCTGGATGGT------------------------------
---------CCTCAGGTCCCGTCTGCACCCCCAAGCAGCAACAGGCTGGCT---CCTTGG
CTGTCTGCAGTCCTG---CTGGGCGTGGCGGTCACCGCC------GCTGCACTTCTG---
CGCTATTTCACACCGTGGAGAAAAAACGCC---TCTCGGTCCCCACCATCCAGCCTGCTC
TCCAAGGGACCTCAGCAAATTGTGCCTTCGCATCTCCTAGGGCCCCTGCCAGCCCAGAAT
CCGCCCCCAGCCCCGGGTGAAGAGCAGGACGCACTGCATGTCAACGTTCGTTACCAGAAT
GACAGTGATGAAGGCACTATCTCTTCGGAGGTGTGTGTAGTCCAAAATAACAACAGAGCC
TGG---CCTTCA---GAGTCAACTTCTGAGGCAGAGGTCCAGTCCATG------TCCACA
ATA---------TACCAGGACCCTCCCAGGAGCCTCTGA---------------
>Manis javanica, FCRL6
------------------------------------------------------------
------------------------------------------------------------
------------------------------------------------------------
------------------------------------------------------------
------------------------------------------------------------
------------------ATGGTTCAAATCCGAGTGCTGTTCCCCACTCCTGTGCTGAGC
GCCATCCCCTTTTCCCGACCCCGTGTGGGGAGCCCG---CTGACCCTGAGATGCCAGACA
CAGCTGCACCCCTGGAGGCCGGCCTCCCGGCTCCTCTTCTCCTTCTACAAAGGTGGTCAG
GCCTTGAGGGGCTGG---GGCCCCAACCCAAAACTCGATATCCCCGAAGTCCAGGCGGAA
CACTCTGGGTGT---TACAGGTGTAAGGCCGCCCTTAGGGCTGGTCTGGTCCAGAAGGAC
AGCCTCCTGCTGGAGATCACGGTGTGG------GTTCCTGCGTCCCCACCTGTGCTCACC
CTGAGACCGCCACACGGCATCCTCACTGTGGGGGACATGGTGGAGCTCCGCTGTGAGGCC
GAGAGGGGCACCCCTCCAATCCTGTACACGTTCTACCTGCATGAG------AAGATCCTG
GGG---AGCTGCTTGGCTCCCCGTGGAGGTGCCACTTCCCACCTCACCTCCATGACATCA
GAGCAGGATGCCAGGAACTACTCCTGCCGGGCAGAGAAC---AACATCTCCGAAGAGTCG
AACCAGCCAGCGACACTCTGCCTGCATGGT------------------------------
---------CCTCGGGTCCTGTCTGCCCCCCCAAGCAGCAACAGGCTGGCT---CCTTGG
CTGTCTGCAGTCCTG---CTGGGCATGGCGGTCACCACC------GCTGCACTTCTG---
CGCTATTTCAGACCCTGGAGAAAAAACGCC---TCTCGGGCCCCACCATCCAGCCTGCTC
TCCAAGGGACCTCAGCAAATTGTGCCTTCGCATCTCCTAGGGCCCCTGCCAGCCCAGAAT
CCGCCCCCAGCCCCGGGTGAAGAGCAGGACGCACTGTATGTCAACGTTCGTTACCAGAAT
GATGGTGATGAAGGCACTATTTCCTCGGAGGTGTGTGTAGTCCAAAATAATAGGACATTT
CTGTCACCTACACTGAGAAGAGTCCAGATAGCATCCCTCCAACACGTGTACCCACCCACA
GCATCCAGTGCTGCCAGGAGGCCAGCGGGGACCTCAGCCCCTTCTGTGGGCCCA
>Homo sapiens, FCRL3
TGTAAGACCCGAGGATCCTCCCTCAGTGATGCC---GTGCATGTGGAATTTTCACCTGAC
TGGCTGATCCTGCAGGCT---TTACATCCTGTCTTTGAAGGAGACAATGTCATTCTGAGA
TGTCAGGGGAAAGACAACAAAAACACTCATCAAAAGGTTTACTACAAGGATGGAAAACAG
CTTCCTAATAGTTATAATTTAGAGAAGATCACAGTGAATTCAGTCTCCAGGGATAATAGC
AAATATCATTGTACTGCTTATAGG------AAGTTTTACATACTTGACATTGAAGTAACT
TCA---AAACCC---CTAAATATCCAAGTTCAAGAGCTGTTTCTACATCCTGTGCTGAGA
GCCAGCTCTTCC---ACGCCCATAGAGGGGAGTCCC---ATGACCCTGACCTGTGAGACC
CAGCTCTCTCCACAGAGGCCAGATGTCCAGCTGCAATTCTCCCTCTTCAGAGATAGCCAG
ACCCTCGGATTGGGCTGGAGCAGGTCCCCCAGACTCCAGATCCCTGCCATGTGGACTGAA
GACTCAGGGTCT---TACTGGTGTGAGGTGGAGACAGTGACTCACAGCATCAAAAAAAGG
AGCCTGAGATCTCAGATACGTGTACAGAGA---GTCCCTGTGTCTAATGTGAATCTAGAG
ATCCGGCCCACCGGAGGGCAGCTGATTGAAGGAGAAAATATGGTCCTTATTTGCTCAGTA
GCCCAGGGTTCAGGGACTGTCACATTCTCCTGGCACAAAGAAGGAAGAGTAAGAAGCCTG
GGTAGAAAGACCCAGCGTTCCCTGTTGGCAGAGCTGCAT---GTTCTCACCGTGAAG---
GAGAGTGATGCAGGGAGATACTACTGTGCAGCTGATAACGTTCACAGCCCC---ATCCTC
AGCACGTGGATTCGAGTCACCGTGAGAATTCCGGTATCTCACCCTGTCCTCACCTTCAGG
GCTCCCAGGGCCCACACTGTGGTGGGG---GACCTGCTGGAGCTTCACTGTGAGTCCCTG
AGAGGCTCTCCCCCG---ATCCTGTACCGATTTTATCATGAG---GATGTCACCCTGGGG
AACAGCTCAGCCCCCTCTGGAGGAGGAGCCTCCTTCAACCTCTCTCTGACTGCAGAACAT
TCTGGAAACTACTCCTGTGATGCAGACAATGGCCTGGGGGCCCAGCACAGTCATGGAGTG
AGTCTCAGGGTCACAGTTCCGGTGTCTCGCCCCGTCCTCACCCTCAGGGCTCCCGGGGCC
CAGGCTGTGGTGGGGGACCTGCTGGAGCTTCACTGTGAGTCCCTGAGAGGCTCCTTCCCG
ATCCTGTACTGGTTTTATCACGAGGATGACACCTTGGGGAACATCTCGGCCCACTCTGGA
GGAGGGGCATCCTTCAACCTCTCTCTGACTACAGAACATTCTGGAAACTACTCA
>Bos taurus, FCRL3
TGCAAGACCCAAAGATCTTCTCTCAGTGACCCC---GTACATGTGGATTTTTCATTTGAC
AAGCTGATCCTTCAGGCT---CCACACTCTGTCTTTGAAGGAGATGAGGTTGTTCTCAGA
TGCCAGGCAAGAGAAGAA------GCAAAAGAAAAAAGATTTTACAGAAATGAAATACAA
ATTCAA------------TCAAAC---TTCACTCTACAGTCAGTCTCCATGAACAATGAC
AAATATCATTGTACTGCTCTTGTG---AGAGGCTTTTGG---ACATGGAATAAAGAAATT
TCA---AAACAT---CTAATGATTCAAGTTCAAGAGCTGTTTTCCCCTCCTATGCTGATA
GCCAGCCCCTCC---TCACCCACAGAGGGAAGCCCG---GTGACCCTGAAATGTGAGACG
TGGCTCCCTCCACAGAGGTCACACATTCAGCTTCAATTCTGCTTCTTCAGAGAAGACAAG
GCTTTGGGGAAATGCTGGAGCAGCTCTCCAGAGCTCAAATTACCCACTGTGTGGAGTGAA
GATGCAGAGTCT---TACTGGTGCCAGGCAGAGTCAGTGACTCCACCTATCAGAAAAAGA
AGCTTGAGATCCCAGTTATATGTGCAGAGA---ATCCCTGTGTCTGATGTAACTCTAGAG
ATCCAGCCCCCTGAGGGGCAGCTTACTGAAGGAGAAAACCTGCTCCTTATCTGCTCAGTA
GCCAAGGGTACAGGGACTGTCACATTCTCCTGGCACAGAGAGGGCACAGTAAGAAGTTTG
GGAAGAAAGACCCAGCGTTCCTTGTCGGCGGTGCTGCAG---ATACTCACTGTGAAG---
GAGAGCGATGCTGGGAGATACTACTGTGCAGCTGACAACATTCACGGTCCC---ATCCTC
AGTAAACTGATCAGAGTCACACTGAGAATTCCAGTATCTCGCCCTGTCTTCACCCTCACA
TCTCCTAGGATGCAGGCTATGGTGGGG---GATGTGGTGGAGCTTCACTGTGAGTCCCAA
AGGGGCTCTCCCCCT---ATCTTGTACCGATTCTATCATGAG---AATGTCACCCTTGGA
AGCAGCTCAGTTCCCTCTGGAAGAGCAGTC---TTCAAATTTTCTCTGACTGCAGACCAT
TCTGGCAACTACTCCTGTGAGGCTGACAATAGCCTGGGGGTCCAGCGCAGTGACAGGGTG
ATTCTCAGTGTCACAGTTCCAGTGTCTCATCCTCTCTTCACCTTCAGTCCTGCTGTGCCC
CAGGCTGTGGCGGGAGATGTGTTAGAGCTTCGCTGTGAGGCCCAAAGAGGTTCTCCCCCA
ATCCTGTACTGGTTTTATTACAAGAATGTCACGCTGGGGAGCAGAGAGGCCCCCTTTGGA
GGAGGAGCATCCTTCAACCTCACTCTGATGGCAGAGCATTCCGGAAACTTCTCT
>Oryctolagus cuniculus, FCRL3
TGCAAAACACGAGGATCTTCCCTCAGTGACCCC---GTGCACTTGGAATTTTCAGATGAC
TGGCTGATTCTGCAGGTT---TCACACCCTGTCTTTGAAGGAGATGACGTAGTCCTGAGA
TGCCAGGGGAAAAAAGAAGAGAAGACAAGTAAGAAGGCGTACTATAAGAATTATAAACGA
CTTCCTGACAATAACGACCCAGATTGCATCACACTAAACTCAGTCTCCAGGGACAATGGT
AAATACTATTGTACTGCTATAAGG---CAAACATTCATA---ATTTCATGGACAGAAACC
TCA---ACACCT---CTTAACATCCAAGTTCAAGAGCTGTTTCCACAGCCTGTGCTGACA
GCGAGCCCCACT---CAGCCTACTGAAGGGGGTCTA---ATGACCCTGACCTGTGAGACC
CAGGTCCATCCACAGAAGTCAGATGTCCAGCTCCACTTCCAGTTCTACAGAGATGACCAG
GGCCTGCAACCAGGCTGGAGTAGCTCCCCAGATTTCCAGATCCCCACGATGAGGAAGGAA
GACTCAGGCTCT---TACTGGTGTAAGGCAAAGGCAGTAAACAACAACATCATCAAAAAG
AGCGCAGGATTCCAGATACATGTGCAGAGA---ATCCCTGTATCTGAGGTGAATCTAGAG
ATCCGGCCCCATGGGGGGAACCTGACTGAAGGAGAAGACATGGTCCTTATCTGCTCAGTG
GCCAATGGCACAGGGGCCGTCACATTCTCCTGGCATCGAGACGGAACAGTGAGT---CTG
GGCAGAAAGACCCAGCATTCCCTCTTAGCAGAGCTGCAG---GTGCCTGCTGTGAAG---
GAGCACCATGCTGGGAGATACTACTGTGCAGCTGACAACAATCACGTTCCA---ATCCTC
AGCAAGTGGATTACAGTCACCGTGAGAATACCAGTGTCTCGCCCTGTCCTCACCTTCAGG
GCCTCTGAGGCCCGGACTGTGGTGGGG---GACGTGGTGGAGCTGCACTGTGAGGCCCCG
AGAGGGTCTCCTCCA---ATCCTGTACCGGTTTTATCACAAG---GACGTCACCTTGGGG
AACAGCTCAGCCCCCACTGGAGGAGGAGCCGCCTTCAACTTCTCCCTGACAGCAGCACAT
TCTGGAAACTACTCCTGTGAGGCTGACAATGGCCTGGGGGCCCAGCGCAGTCACAGAGTG
AGTCTCACTGTCATAGTTCCAGTGTCTCGCCCTGTCCTCACCCTCGTGGTCCCTGGGGCC
TGGGCTATGGTGGGAGACGTGGTGGAGCTGCACTGTGAGGCCCCGAGAGGGTCTCCTCCA
ATCTTGTACTGGTTTTATCACGAGAACATCACCTTGGGGAACAGCTCAGCCCCCACTGGA
GGAGGAGCCACCTTCAACCTCTCCCTGACAGCAGCACATTCTGGAAACTACTCC
>Felis catus, FCRL3
TGCAAGACCCAAAGATCTTCCCTCAGTGACCCC---GTGCATGTGCAGTTTTTATCTGAC
TGGCTGGTCCTCCAGGCC---TCACACCCTGCCTTTGAAAGAGATAAAGTAGTTCTGAGA
TGCCGAGGGAAAAAGGAAGAAGCTATTGTGGAAAGGACTTACTACAAAAATGAAGAAAAA
ATTAGA---ACTTATAACTCAAAC---ATCACAGTATATCCAGACTTCAACGATGACAGC
AAATATCATTGTACTGCTTCTGGG---ACAAATATTTGGGGGGGGTCATGGACAGAAACT
TCA---CGACCT---TTGAAGATCCAAGTTCAAGAGCTGTTTCCGAGTCCTGTGCTGACA
GCCAGCCCCTCC---TGGCCCATCGAGGGGAGCCCC---ATGACCCTGACATGTGAGACC
TGGCTCCCTCCACAGACATCGCACACTAGACTTCAGTTCTGTTTCTTCAAAGAGCACCAG
GCTCTGGGGGCCGGCTGGAGCAACTCCCCGGAGCTCCAGATCCCCACCACGTGGAGTGAA
GGCGCCGCCTCC---TACTGGTGCCAAGCAAGGACGGTGATTCCCAGGATCCTGAAAACA
AGCCCACGATCCCAGATACGTGTCCATAGG---GTCCCTGTGTCTGGTGTGAATCTAGAG
ACGCAGCCCCTTGTGGGCCAGCTGATTGAAGGAGAAGACCTCGTCCTTATCTGCTCAGTA
GCTGCGGGTACAGGGACTGTCACGTACTCCTGGCACCGGGAGGGCTCGGAGAGGAGTTTG
GGCAGGAAGACCCAGAACGCCCTGTCTGCAGAGCTGCGG---ATAGCCTCCGTGAGG---
GAGCAGGATGCCGGGAGGTACTACTGTGCGGCCGACAACCTGGATGGCCCT---GTCCTC
AGTAAACGGATCAGAATCACACTGAGAGTTCCAGTCTCGCCTCCAGTCCTCACCATCAGG
AGGCCCAGATCCCAGGCCGTGGAGGGG---GATGTGGTGGAGCTTCACTGCGAGGCCCAG
AGGGGCTCTCCCCCC---ATCCTGTACCGGTTTTATCATGAG---GACGTCCCCCTGGGG
AGCAGCTCGGCCCCCTCTGGAGGAGAAGCATCCCTCAACCTCTCTCTGACCGCAGAACAT
TCTGGAAACTACTCCTGCGAGGCCAACAACAGCCTGGGAGTTCAGCGCAGTAAGATGGTG
TCCCTCAGCATCACAGTTCCAGTGTCTCACCCTGTCCTCACCCTCAACCCTGATGTGGCC
CAGGCTATGGTGGGAGATGTGTTAGAACTTCGCTGTGAGGCTCAGAGGGGTTCTCCCCCG
ATCTTATACTGGTTTTATCATGAGGATGTCATCCTGGGGAACACCTCAGCCCCCTTTGGA
GGGGGAGCATCTTTTAACCTCTCTCTGACCACAGAACATTCTGGAAACTACTCC
>Monodon monoceros, FCRL3
TGCAAGACTCGAAGATCTTCTCCCAGTGACCCC---GTACATATGGATTTTTTACCTGAC
AGACTGATCATCCAGGCT---CCACACCCTGTCTTTGAAGGAGATGATGTTGTTCTGAGA
TGCCAGGGGAGAGAAGCA------ACAAGTGAAACAGTTTTATACAAAAATAAAAAAGAA
ATTAGGAAGAGTTATATATCAAAC---TTCACACTAAATTCAGTCTCCAGGGACAATGGC
AAATATCATTGTACTGCTTCTAGG------AAACACTTTTGGGGAATAACGAGAGACATT
TCA---AAACCT---CTAACAATTCAAGTTCAAGAGCTGTTTCCCCCTCCTGTGCTGACA
GCCAGACCCTCC---CAGCCCATAGAGGGGAGACCG---GTGACCCTGAAATGTGAGACT
TGGCTCCCTCCACAGCGGTCATACATTCAGCTTCAATTCTGCTTCTTCAGAGAAGACCAG
GCCTTGGGATCAGGCTGGAGCAGCTCCCCAGAGCTCAACTTACCTACCATGTGGAGTGAA
AACTCAGGGTCT---TACTGGTGCCAGGCAGAGACAGTGACTCACCATGTCAGGAAAAGA
AGCTTGAGATCCCAGATACATGTGCAGAGA---GTCCCTGTGTCTGATGTAAATCTAGAG
ATCCAGCCCCCCGAGGGGCAGCTGATTGAAGGAGACAATCTGCTCCTTATCTGCTCAGTA
GCCAACGGTACAGGGACTGTCACATTCTCCTGGCACAGAGAGGGCACAGTGAGAAGTTTG
GGAACAAAGACCCAGCGTTCCTTGTCGGCAGAGCTGCAG---ATACTCACTGTGAAG---
GAGCATGATGCTGGGAGATACTACTGTGCAGCTGACAACATTCACGGTCCC---ATCCTC
AGTGAACTGATTAGAGTCACACTGAGAATTCCAGTATCTCACCCCGTCCTCACTCTCAGG
ACTCCCGGGGCCCAGGCTGTGGTGGGG---GACATGATGGAGCTTCACTGTGAGGCCCAG
AGAGGCTCTCCCCCG---ATCCTGTACCGATTTTATCATGAT---GGTGTCAGCCTGGGG
AGCAGCTCAGTTCCCTCTGGAAAAGCATTC---TTCAAATTCTCTCTGACTGCAGAACAT
TCTGGAAACTACTCCTGTGAGGCTGACAATGGCCTGGGGGTCCAGCTCAGTGACAGAGTG
ACTCTCAGTGTCACAGTTCCAGTGTCTCATCCTGTCTTCACCTTCCACCCTGCTGGGGTC
CAGGCTATAGCGGGAAATGTGTTAGAGCTTCGCTGTGAGGCCCAAAGAGGCTCTCCCCCG
ATCCTGTACTGGTTTTATCACAAGAATGTCACCCTGGGGAGCATCTCGGACCCCTTTGGA
GGAGGAGCATCCTTCAACCTCACTCTGATGACAGAGCATTCTGGGAACTTCTCT
